# Supplementary material for: Soft-bottom fishes and spatial protection: findings from a temperate marine protected area
Source: PeerJ. 2018 Jun 8;6:e4653. doi: 10.7717/peerj.4653 (PMC5995104; doi:10.7717/peerj.4653)
Supplement: Table S2 — Table with frequency of occurrence of the species included in the analyses (FO%; percentage of samples with presence of each species). Species code (used in Fig. 6) and family are also shown (species ordered according to decreasing FO%). [file peerj-06-4653-s003.xls]

## Sheet: TableS2
								continuation
		Species	Code	Family	FO%				Species	Code	Family	FO%
	Actinopterygii							Actinopterygii
		Chelidonichthys obscurus	Cobs	Triglidae	78.8				Lepidorhombus boscii	Lbos	Scophthalmidae	1.7
		Microchirus azevia	Maze	Soleidae	77.1				Pagellus bogaraveo	Pbog	Sparidae	1.7
		Solea senegalensis	Ssen	Soleidae	72.6				Dagetichthys lusitanicus	Dlus	Soleidae	1.7
		Chelidonichthys lucerna	Cluc	Triglidae	68.2				Synapturichthys kleinii	Skle	Soleidae	1.7
		Merluccius merluccius	Mmer	Merlucciidae	68.2				Labrus bergylta	Lber	Labridae	1.1
		Chelidonichthys lastoviza	Clas	Triglidae	60.3				Lophius budegassa	Lbud	Lophiidae	1.1
		Halobatrachus didactylus	Hdid	Batrachoididae	36.3				Pagrus auriga	Paur	Sparidae	1.1
		Mullus surmuletus	Msur	Mullidae	35.2				Sparus aurata	Saur	Sparidae	1.1
		Bothus podas	Bpod	Bothidae	31.8				Arnoglossus laterna	Alat	Bothidae	0.6
		Arnoglossus imperialis	Aimp	Bothidae	26.3				Dentex gibbosus	Dgib	Sparidae	0.6
		Pegusa lascaris	Plas	Soleidae	22.3				Spicara maena	Smae	Centracanthidae	0.6
		Solea solea	Ssol	Soleidae	22.3				Uranoscopus scaber	Usca	Uranoscopidae	0.6
		Citharus linguatula	Clin	Citharidae	17.9			Elasmobranchii
		Balistes capriscus	Bcap	Balistidae	14.5				Raja clavata	Rcla	Rajidae	49.2
		Spondyliosoma cantharus	Scant	Sparidae	14				Myliobatis aquila	Maqu	Myliobatidae	29.1
		Pagellus acarne	Paca	Sparidae	12.8				Torpedo torpedo	Ttor	Torpedinidae	26.8
		Scophthalmus rhombus	Srho	Scophthalmidae	11.7				Rostroraja alba	Ralb	Rajidae	25.1
		Scyliorhinus canicula	Scan	Scyliorhinidae	11.2				Mustelus mustelus	Mmus	Triakidae	15.1
		Trisopterus luscus	Tlus	Gadidae	11.2				Raja undulata	Rund	Rajidae	15.1
		Serranus cabrilla	Scab	Serranidae	10.1				Dasyatis pastinaca	Dpas	Dasyatidae	6.7
		Trachinus draco	Tdra	Trachinidae	10.1				Aetomylaeus bovinus	Abov	Myliobatidae	2.2
		Dicologlossa cuneata	Dcun	Soleidae	9.5				Raja brachyura	Rbra	Rajidae	2.2
		Pagrus pagrus	Ppag	Sparidae	9.5				Raja miraletus	Rmir	Rajidae	1.7
		Diplodus vulgaris	Dvul	Sparidae	8.9				Torpedo cf. mackayana	Tmac	Torpedinidae	0.6
		Zeus faber	Zfab	Zeidae	7.8				Torpedo marmorata	Tmar	Torpedinidae	0.6
		Conger conger	Ccon	Congridae	7.3
		Microchirus variegatus	Mvar	Soleidae	5
		Mugil cephalus	Mcep	Mugilidae	5
		Pagellus erythrinus	Pery	Sparidae	5
		Phycis phycis	Pphy	Phycidae	5
		Scophthalmus maximus	Smax	Scophthalmidae	3.9
		Diplodus sargus	Dsar	Sparidae	3.4
		Scorpaena porcus	Spor	Scorpaenidae	3.4
		Arnoglossus thori	Atho	Bothidae	2.8
		Micromesistius poutassou	Mpou	Gadidae	2.8
		Dicentrarchus labrax	Dlab	Moronidae	2.2
		Microchirus ocellatus	Moce	Soleidae	2.2
		Argyrosomus regius	Areg	Sciaenidae	1.7
