# Supplementary material for: Soft-bottom fishes and spatial protection: findings from a temperate marine protected area
Source: PeerJ. 2018 Jun 8;6:e4653. doi: 10.7717/peerj.4653 (PMC5995104; doi:10.7717/peerj.4653)
Supplement: Table S3 — Mean (and standard error - SE) species abundance (CPUE - n⋅500 m−1) and biomass (BPUE - kg⋅500 m−1) according to period (Period 1, Period 2) and protection level (BA - buffer area; PPA - partially protected area; FPA - fully protected area). Only species with frequency of occurrence higher than 15% are shown. [file peerj-06-4653-s004.xls]

## Sheet: TableS3
	Period 1 (Before MPA Full Implementation)
	Buffer area (BA)				Partially protected area (PPA)				Fully protected area (FPA)
	CPUE		BPUE		CPUE		BPUE		CPUE		BPUE
	n∙500 m-1		kg∙500 m-1		n∙500 m-1		kg∙500 m-1		n∙500 m-1		kg∙500 m-1
Taxa/Species	Mean	SE	Mean	SE	Mean	SE	Mean	SE	Mean	SE	Mean	SE
Actinopterygii	24.9333	4.4822	5.02265	0.800532	42.1765	4.9566	8.88434	0.803828	35.1429	3.33044	9.3993	0.869374
Arnoglossus imperialis	0.4	0.163299	0.0183745	0.00765698	0.235294	0.106046	0.0118567	0.00536422	0.047619	0.047619	0.00201154	0.00201154
Bothus podas	1.4	0.550325	0.166037	0.0699864	6.35294	2.55519	0.755885	0.282368	0.619048	0.288479	0.0718888	0.0319216
Chelidonichthys lastoviza	0.2	0.144749	0.0336353	0.0257721	4.05882	1.20193	0.642032	0.178726	2.7619	0.675788	0.538006	0.138509
Chelidonichthys lucerna	1.33333	0.557773	0.323722	0.132915	1.41176	0.411765	0.403861	0.104912	2.09524	0.497157	0.552607	0.125802
Chelidonichthys obscurus	3.13333	0.69602	0.345615	0.0765155	5.70588	1.83865	0.667637	0.222918	3.80952	1.00622	0.49409	0.1331
Citharus linguatula	0	0	0	0	0.0588235	0.0588235	0.00425808	0.00425808	0.333333	0.125988	0.0272223	0.0112123
Halobatrachus didactylus	0.133333	0.133333	0.0400492	0.0400492	0.882353	0.255561	0.330045	0.0960493	2.2381	0.477617	0.969176	0.213661
Merluccius merluccius	3.26667	0.923073	0.742753	0.177594	2.41176	0.594452	0.770602	0.210503	2.14286	0.553283	0.713487	0.17063
Microchirus azevia	3.06667	1.21681	0.473124	0.186817	9.11765	2.65945	1.40978	0.382054	7.14286	1.94482	1.37387	0.397225
Mullus surmuletus	0.266667	0.153271	0.067674	0.0392994	0.588235	0.172755	0.254154	0.0991865	0.142857	0.0782461	0.0581594	0.0403461
Pegusa lascaris	1.6	1.01325	0.305786	0.210319	0.705882	0.340466	0.1204	0.0587197	0.190476	0.148309	0.0334358	0.0278556
Solea senegalensis	5.33333	1.42984	1.64184	0.452566	7.88235	1.79026	2.72576	0.628401	5.7619	1.35384	2.16047	0.515866
Solea solea	0.4	0.4	0.0732958	0.0732958	0.470588	0.285915	0.128328	0.0707064	3.7619	1.69158	1.33827	0.449844
Elasmobranchii	0.933333	0.430577	0.857129	0.494685	9.76471	2.72047	4.6698	1.25613	5.19048	1.72464	3.36277	0.809724
Mustelus mustelus	0.466667	0.350057	0.583019	0.444084	0.235294	0.182495	0.320574	0.262696	0.333333	0.210819	0.447921	0.275071
Myliobatis aquila	0.0666667	0.0666667	0.00648578	0.00648578	6.17647	2.54841	0.550786	0.230726	2.47619	1.42364	0.251769	0.150647
Raja clavata	0.0666667	0.0666667	0.0620846	0.0620846	0.941176	0.644379	2.00626	1.21462	0.952381	0.280104	1.66999	0.707008
Raja undulata	0	0	0	0	0.294118	0.113911	0.247195	0.104993	0.142857	0.0782461	0.091717	0.0522563
Rostroraja alba	0.0666667	0.0666667	0.0404909	0.0404909	0.176471	0.128203	0.28593	0.19701	0	0	0	0
Torpedo torpedo	0.2	0.144749	0.135094	0.0971974	1	0.342997	0.853298	0.306753	0.809524	0.305653	0.572962	0.231029
TOTAL Period 1	25.8667	2.3754	5.87978	0.634507	51.9412	4.85357	13.5541	1.31732	40.3333	2.79082	12.7621	1.00159
	Period 2 (After MPA Full Implementation)
Actinopterygii	26.375	2.69465	5.69714	0.588236	45.3902	3.50677	9.88773	0.612001	43.0222	3.99716	11.4559	1.09767
Arnoglossus imperialis	0.475	0.101195	0.0180381	0.00393638	0.512195	0.126501	0.0171671	0.00434817	0.2	0.0876172	0.00976395	0.00422988
Bothus podas	2.3	0.819005	0.248053	0.0827186	5.63415	2.37306	0.793178	0.306922	0.177778	0.0968644	0.035269	0.0201161
Chelidonichthys lastoviza	1	0.305924	0.156022	0.045982	4.09756	0.748824	0.650245	0.110003	2.82222	0.45426	0.506965	0.0865414
Chelidonichthys lucerna	2.2	0.660419	0.537326	0.156671	3.43902	0.595766	0.900255	0.132452	3.53333	0.507121	1.12582	0.159192
Chelidonichthys obscurus	5.05	0.866728	0.559297	0.0933042	4.92683	0.545928	0.524247	0.0662511	2.71111	0.495048	0.320182	0.0597071
Citharus linguatula	0.125	0.102454	0.00823568	0.00657861	0.317073	0.11283	0.0194859	0.00750821	0.866667	0.27266	0.047717	0.0142552
Halobatrachus didactylus	0.125	0.0815515	0.0419492	0.0246385	1.17073	0.380793	0.511328	0.16213	1.31111	0.247864	0.610594	0.115457
Merluccius merluccius	1.725	0.337767	0.76491	0.191258	2.12195	0.525212	1.21083	0.337482	2	0.431113	0.853131	0.179723
Microchirus azevia	5.5	1.38721	0.884993	0.229496	14.8049	2.1058	2.53419	0.336889	17.4667	3.08705	3.60697	0.700255
Mullus surmuletus	0.45	0.118484	0.119907	0.0376885	0.829268	0.220594	0.236864	0.0690957	0.555556	0.133165	0.219881	0.0602789
Pegusa lascaris	2.375	0.878291	0.491331	0.179371	0.170732	0.0848416	0.0304725	0.0156266	0.133333	0.0603023	0.0179692	0.00866065
Solea senegalensis	2.1	0.4	0.672474	0.126568	4.31707	0.702295	1.66312	0.267559	3.64444	0.534804	1.39229	0.199637
Solea solea	0.05	0.05	0.016642	0.016642	0.170732	0.0594942	0.0478551	0.016981	2.84444	0.857501	1.22896	0.331802
Elasmobranchii	1.575	0.260393	2.3856	0.540045	6.43902	0.940322	7.98289	1.11136	5.31111	0.782912	7.92391	0.80993
Mustelus mustelus	0.075	0.0421764	0.127251	0.0719133	0.536585	0.200905	1.14326	0.555931	0.177778	0.0658195	0.260488	0.0980038
Myliobatis aquila	0.2	0.0891556	0.0166315	0.00744206	1.85366	0.561532	0.192317	0.0597937	1.57778	0.676808	0.142057	0.0585347
Raja clavata	0.3	0.0960769	0.933171	0.359963	1.63415	0.233625	3.16651	0.494282	1.82222	0.262638	4.25811	0.686062
Raja undulata	0.175	0.0705973	0.220068	0.107972	0.097561	0.0469156	0.219758	0.109774	0.244444	0.0788526	0.363512	0.121552
Rostroraja alba	0.375	0.122409	0.661439	0.311303	0.829268	0.187742	2.43817	0.592965	0.622222	0.16904	2.25674	0.605771
Torpedo torpedo	0.4	0.14676	0.354293	0.136163	1.07317	0.440884	0.62932	0.219424	0.444444	0.147558	0.429974	0.152851
TOTAL Period 2	27.95	2.59979	8.08275	0.821488	51.8293	3.49205	17.8706	1.14006	48.3333	3.55308	19.3798	1.25739
