# Supplementary material for: Soft-bottom fishes and spatial protection: findings from a temperate marine protected area
Source: PeerJ. 2018 Jun 8;6:e4653. doi: 10.7717/peerj.4653 (PMC5995104; doi:10.7717/peerj.4653)
Supplement: Table S4 — Mean total length (TL - cm) per species according to period (Period 1, Period 2) and protection level (BA - buffer area; PPA - partially protected area; FPA - fully protected area). Only species with frequency of occurrence higher than 15% are shown. [file peerj-06-4653-s005.xls]

## Sheet: TableS4
		Period 1 (Before MPA Full Implementation)
		Buffer area (BA)		Partially protected area (PPA)		Fully protected area (FPA)
		Total length
		(cm)
	Taxa/Species	Mean	SE	Mean	SE	Mean	SE
	Actinopterygii	27.1181	0.26756	26.3447	0.206983	28.5939	0.19477
	Arnoglossus imperialis	17.9	0.5	18.5	0.261406	17.5	NA
	Bothus podas	21.1857	0.537378	21.2806	0.198093	21.1769	0.492268
	Chelidonichthys lastoviza	24.6	1.249	23.9942	0.28925	25.6224	0.385168
	Chelidonichthys lucerna	29.5	0.863622	31.2083	0.902451	30.3364	0.611293
	Chelidonichthys obscurus	23.1234	0.367533	23.4959	0.276565	24.4812	0.203708
	Citharus linguatula	NA	NA	21.2	NA	21.4286	1.59832
	Halobatrachus didactylus	25.85	0.993191	27.8534	0.468217	28.4199	0.290544
	Merluccius merluccius	29.6034	0.479759	32.2232	0.779323	32.0671	0.764015
	Microchirus azevia	23.4348	0.419653	23.3852	0.245459	25.0673	0.292047
	Mullus surmuletus	24.275	0.823989	27.87	1.37663	26.1667	4.85707
	Pegusa lascaris	24.3667	0.474787	23.575	0.55584	23.675	1.39545
	Solea senegalensis	31.7475	0.306996	32.7799	0.35315	33.814	0.333217
	Solea solea	26.3667	0.961134	29.6625	1.59171	31.8886	0.685982
	Elasmobranchii	56.5615	5.30612	36.899	0.877652	39.7949	1.25043
	Mustelus mustelus	72.9286	0.693752	74.75	2.09662	74.4286	1.48175
	Myliobatis aquila	33.3	NA	32.1039	0.269332	33.4297	0.446863
	Raja clavata	53	NA	66.1625	2.97003	59.855	3.86432
	Raja undulata	NA	NA	58.02	4.59841	53	4.04145
	Rostroraja alba	35.5	NA	46.6333	5.96248	NA	NA
	Torpedo torpedo	34.3333	1.6905	36.2412	1.48624	33.6765	1.68194
	TOTAL Period 1	42.8238	2.82119	39.8168	1.39552	40.3784	1.52249
		Period 2 (After MPA Full Implementation)
	Actinopterygii	25.9124	0.194739	26.5166	0.144145	28.3035	0.135803
	Arnoglossus imperialis	16.8421	0.257214	16.6	0.40832	18.3111	0.178298
	Bothus podas	20.4402	0.284216	22.3303	0.17745	25.1375	0.767402
	Chelidonichthys lastoviza	23.6725	0.51442	23.8827	0.229694	24.9772	0.241755
	Chelidonichthys lucerna	29.7307	0.312962	30.0957	0.402376	32.5038	0.356095
	Chelidonichthys obscurus	22.8743	0.242134	22.8975	0.193465	23.6924	0.278131
	Citharus linguatula	20.46	0.555518	20.0833	0.97046	19.1154	0.295411
	Halobatrachus didactylus	27.4943	0.630725	28.4945	0.266712	29.3961	0.226291
	Merluccius merluccius	36.4644	0.683011	39.1774	0.571771	35.2709	0.670695
	Microchirus azevia	23.6352	0.235276	24.0453	0.150043	25.645	0.137266
	Mullus surmuletus	24.7529	0.758972	25.2667	0.37806	27.9304	0.828863
	Pegusa lascaris	24.9263	0.261785	24.0571	0.256215	21.9	0.791623
	Solea senegalensis	32.0655	0.361177	34.0254	0.313291	34.0152	0.293926
	Solea solea	32.3	1.1	30.4571	0.676425	34.1031	0.526503
	Elasmobranchii	50.3377	2.69665	49.8488	1.29016	53.3092	1.32889
	Mustelus mustelus	80.1	1.68622	83.0273	2.98645	76.6	0.640312
	Myliobatis aquila	30.7375	1.98575	33.12	0.590614	32.1343	0.465923
	Raja clavata	74.1167	4.39317	64.4254	1.36606	69.0012	1.17805
	Raja undulata	64.5571	7.76267	84.825	5.42654	71.4909	4.07755
	Rostroraja alba	43.0933	4.1452	55.9971	1.79377	58.1107	2.84989
	Torpedo torpedo	37.2938	1.0199	31.6477	0.988793	37.83	1.41524
	TOTAL Period 2	39.5757	1.54008	41.7483	0.843731	45.7396	0.720912
