# Supplementary material for: Soft-bottom fishes and spatial protection: findings from a temperate marine protected area
Source: PeerJ. 2018 Jun 8;6:e4653. doi: 10.7717/peerj.4653 (PMC5995104; doi:10.7717/peerj.4653)
Supplement: Table S10 — Additional information of species traits: maximum reported age, theoretical longevity (based on Von Bertalanffy Growth Function - VBGF) and movement pattern. Information on the type of study reporting movement pattern data is shown: FS - fishing surveys, MR - mark-recapture, OC - otolith chemistry, SI - stable isotopes, T - telemetry, UVC - underwater visual census, NS - not specified. Species ranked according to abundance (N) and biomass (B) time trend category (2nd column; see Table S8). (1) Information not found; (2) Based on congener species. [file peerj-06-4653-s011.xlsx]

## Sheet: TableS10
	N / B	Max.	VBGF
	time trend	reported	theoretical	Reference
Species	category	age (yrs)	longevity (yrs)
Solea senegalensis	Negative	11	15.1372	Andrade (1990)
Pegusa lascaris	Neutral	11	11.4224	Dinis (1986)
Arnoglossus imperialis		(1)	11 (2)	Ilkyaz et al. (2017)
Chelidonichthys obscurus		(1)	11 (2)	Akalin & Ilhan (2013)
Torpedo torpedo		(1)	16 (2)	Duman & Basusta (2013)
Myliobatis aquila		(1)	27 (2)	Martin & Cailliet (1988)
Chelidonichthys lastoviza		18	10.8607	Baron (1985)
				Akalin & Ilhan (2013)
Halobatrachus didactylus		12	16.4483	Palazón-Fernández et al. (2010)
Serranus cabrilla		11	15.7518	Gordo et al. (2016)
Merluccius merluccius		20	22.2299	Muus & Nielsen (1999)
				Piñeiro & Saínza (2003)
Bothus podas		6	5.17942	Morato et al. (2007)
Mustelus mustelus		24	46.3783	Goosen & Smale (1997)
Solea solea		27	14.2991	Fischer et al. (1987)
				Dinis (1986)
Mullus surmuletus	Positive	11	13.1126	ICES (2012)
				Arslan & Ismen (2013)
Raja undulata		14	26.2073	Moura et al. (2007)
Citharus linguatula		7	10.4034	Vassilopoulou &
				Papaconstantinou (1994)
Microchirus azevia		8	9.31071	Andrade (1998)
Rostroraja alba		35	76.7325	Kadri et al. (2014b)
Raja clavata		15	30.0035	Serra-Pereira et al. (2008)
Chelidonichthys lucerna		15	12.9742	Baron (1985)
				Ismen et al. (2004)
		Movement	Information	Reference
		pattern	source
Solea senegalensis	Negative	seasonal migrations	FS, T	Andrade (1990)
		home range: 1.18 km2		Abecasis et al. (2014)
Pegusa lascaris	Neutral	(1)	–	–
Arnoglossus imperialis		resident	SI	Vinagre et al. (2011)
Chelidonichthys obscurus		(1)	–	–
Torpedo torpedo		(1)	–	–
Myliobatis aquila		seasonal migrations	MR	Barreiros & Rodeia (2004)
Chelidonichthys lastoviza		seasonal migrations	FS	Tsimenides et al. (1992)
Halobatrachus didactylus		resident	NS	Palazón-Fernández et al. (2001)
Serranus cabrilla		resident	T	Alós et al. (2011)
		home range: 0.77 km2
Merluccius merluccius		seasonal migrations	FS	Korta et al. (2015)
Bothus podas		resident	UVC	Carvalho et al. (2003)
Mustelus mustelus		migratory	MR	ICES (2013)
Solea solea		seasonal migrations	OC	Tanner et al. (2013)
Mullus surmuletus	Positive	seasonal migrations	NS	Gharbi & Ktari (1981)
Raja undulata		short-distance migrations	MR	Biais et al. (2014)
		(usually less than 13 km)
Citharus linguatula		(1)	–	–
Microchirus azevia		(1)	–	–
Rostroraja alba		seasonal migrations	FS	Quigley (1984)
Raja clavata		seasonal migrations	MR, T	Walker et al. (1997)
		home range: 50-60 km2		Hunter et al. (2005)
Chelidonichthys lucerna		seasonal migrations	FS	Tsimenides et al. (1992)
