# Supplementary material for: Soft-bottom fishes and spatial protection: findings from a temperate marine protected area
Source: PeerJ. 2018 Jun 8;6:e4653. doi: 10.7717/peerj.4653 (PMC5995104; doi:10.7717/peerj.4653)
Supplement: Supplemental Information 1 — Raw data of experimental fishing surveys in the Luiz Saldanha Marine Park. [file peerj-06-4653-s013.xlsx]

## Sheet: Folha1
Date	Ano	Year	Season	Lance ID	Substrate	Category	Species	CT_cm	est_weight_g	est_weight_kg	W-L rel	average_valuekg	est_value€
2007-12-04	2007	year1	Autumn	PrfAU07	Mud	Total	Lepidorhombus boscii	31.5	251.991	0.251991	Mendes etal04	3.31	0.834089
2007-12-04	2007	year1	Autumn	PrfAU07	Mud	Total	Myliobatis aquila	29.5	64.9076	0.0649076	FilizBilge04	2.22	0.144095
2007-12-04	2007	year1	Autumn	PrfAU07	Mud	Total	Solea solea	30	265.322	0.265322	Veiga et al09	14.43	3.82859
2007-12-04	2007	year1	Autumn	PrfAU07	Mud	Total	Solea solea	29	239.491	0.239491	Veiga et al09	14.43	3.45586
2007-12-04	2007	year1	Autumn	PrfAU07	Mud	Total	Solea solea	17	47.6981	0.0476981	Veiga et al09	14.43	0.688284
2007-12-04	2007	year1	Autumn	PrfAU07	Mud	Total	Solea solea	23	118.887	0.118887	Veiga et al09	14.43	1.71554
2007-12-04	2007	year1	Autumn	PrfAU07	Mud	Total	Solea solea	36	460.26	0.46026	Veiga et al09	14.43	6.64155
2007-12-04	2007	year1	Autumn	PrfAU07	Mud	Total	Solea solea	36	460.26	0.46026	Veiga et al09	14.43	6.64155
2007-12-04	2007	year1	Autumn	PrfAU07	Mud	Total	Solea solea	22	103.946	0.103946	Veiga et al09	14.43	1.49994
2007-12-04	2007	year1	Autumn	PrfAU07	Mud	Total	Solea solea	33	353.861	0.353861	Veiga et al09	14.43	5.10621
2007-12-04	2007	year1	Autumn	PrfAU07	Mud	Total	Merluccius merluccius	25	111.444	0.111444	Santos etal02	4.19	0.466951
2007-12-04	2007	year1	Autumn	PrfAU07	Mud	Total	Merluccius merluccius	36.5	381.1	0.3811	Santos etal02	4.19	1.59681
2007-12-04	2007	year1	Autumn	PrfAU07	Mud	Total	Merluccius merluccius	20	53.9755	0.0539755	Santos etal02	4.19	0.226157
2007-12-04	2007	year1	Autumn	PrfAU07	Mud	Total	Mugil cephalus	40	362.522	0.362522	Koutrakis&Tsiklinas03	3.54	1.28333
2007-12-04	2007	year1	Autumn	PrfAU07	Mud	Total	Chelidonichthys lucerna	29	222.363	0.222363	Santos etal02	1.28	0.284624
2007-12-04	2007	year1	Autumn	PrfAU07	Mud	Total	Pagellus bogaraveo	32	432.616	0.432616	Veiga et al09	2.3	0.995016
2007-12-04	2007	year1	Autumn	PrfAU07	Mud	Total	Solea senegalensis	21.5	96.4935	0.0964935	Veiga et al09	14.43	1.3924
2007-12-04	2007	year1	Autumn	PrfAU07	Mud	Total	Solea senegalensis	35	401.401	0.401401	Veiga et al09	14.43	5.79221
2007-12-04	2007	year1	Autumn	PrfAU07	Mud	Total	Solea senegalensis	28.5	220.076	0.220076	Veiga et al09	14.43	3.1757
2007-12-04	2007	year1	Autumn	PrfAU07	Mud	Total	Solea senegalensis	35	401.401	0.401401	Veiga et al09	14.43	5.79221
2007-12-04	2007	year1	Autumn	PrfAU07	Mud	Total	Solea senegalensis	34	368.766	0.368766	Veiga et al09	14.43	5.32129
2007-12-04	2007	year1	Autumn	PrfAU07	Mud	Total	Solea senegalensis	35.5	418.407	0.418407	Veiga et al09	14.43	6.03761
2007-12-04	2007	year1	Autumn	PrfAU07	Mud	Total	Solea senegalensis	31	281.447	0.281447	Veiga et al09	14.43	4.06127
2007-12-04	2007	year1	Autumn	PrfAU07	Mud	Total	Chelidonichthys lucerna	35	376.335	0.376335	Santos etal02	1.28	0.481709
2007-12-04	2007	year1	Autumn	PrfAU07	Mud	Total	Chelidonichthys lucerna	30.5	256.061	0.256061	Santos etal02	1.28	0.327758
2007-12-04	2007	year1	Autumn	PrfAU07	Mud	Total	Merluccius merluccius	24.5	104.364	0.104364	Santos etal02	4.19	0.437285
2007-12-04	2007	year1	Autumn	PrfAU07	Mud	Total	Merluccius merluccius	27.5	151.894	0.151894	Santos etal02	4.19	0.636438
2007-12-04	2007	year1	Autumn	PrfAU07	Mud	Total	Merluccius merluccius	36	364.399	0.364399	Santos etal02	4.19	1.52683
2007-12-04	2007	year1	Autumn	PrfAU07	Mud	Total	Solea senegalensis	41.5	660.681	0.660681	Veiga et al09	14.43	9.53363
2007-12-04	2007	year1	Autumn	PrfAU07	Mud	Total	Solea solea	27.5	203.987	0.203987	Veiga et al09	14.43	2.94353
2007-12-04	2007	year1	Autumn	PrfAU07	Mud	Total	Solea solea	26	172.189	0.172189	Veiga et al09	14.43	2.48469
2007-12-04	2007	year1	Autumn	PrfAU07	Mud	Total	Solea solea	29.5	252.185	0.252185	Veiga et al09	14.43	3.63903
2007-12-04	2007	year1	Autumn	PrfAU07	Mud	Total	Solea solea	22	103.946	0.103946	Veiga et al09	14.43	1.49994
2007-12-04	2007	year1	Autumn	PrfAU07	Mud	Total	Solea solea	25.5	162.378	0.162378	Veiga et al09	14.43	2.34311
2007-12-04	2007	year1	Autumn	PrfAU07	Mud	Total	Solea solea	29	239.491	0.239491	Veiga et al09	14.43	3.45586
2007-12-04	2007	year1	Autumn	PrfAU07	Mud	Total	Solea solea	25.5	162.378	0.162378	Veiga et al09	14.43	2.34311
2007-12-04	2007	year1	Autumn	PrfAU07	Mud	Total	Solea solea	26.5	182.389	0.182389	Veiga et al09	14.43	2.63188
2007-12-04	2007	year1	Autumn	PrfAU07	Mud	Total	Solea solea	29	239.491	0.239491	Veiga et al09	14.43	3.45586
2007-12-04	2007	year1	Autumn	PrfAU07	Mud	Total	Solea senegalensis	38	510.572	0.510572	Veiga et al09	14.43	7.36755
2007-12-04	2007	year1	Autumn	PrfAU07	Mud	Total	Mustelus mustelus	80	1684.36	1.68436	FilizBilge04	2.69	4.53093
2007-12-04	2007	year1	Autumn	PrfAU07	Mud	Total	Solea solea	26	172.189	0.172189	Veiga et al09	14.43	2.48469
2007-12-04	2007	year1	Autumn	PrfAU07	Mud	Total	Solea solea	27.5	203.987	0.203987	Veiga et al09	14.43	2.94353
2007-12-04	2007	year1	Autumn	PrfAU07	Mud	Total	Chelidonichthys lucerna	31.5	280.25	0.28025	Santos etal02	1.28	0.35872
2007-12-04	2007	year1	Autumn	PrfAU07	Mud	Total	Myliobatis aquila	31	76.6016	0.0766016	FilizBilge04	2.22	0.170056
2007-12-04	2007	year1	Autumn	PrfAU07	Mud	Total	Myliobatis aquila	26	42.5697	0.0425697	FilizBilge04	2.22	0.0945048
2007-12-04	2007	year1	Autumn	PrfAU07	Mud	Total	Merluccius merluccius	25	111.444	0.111444	Santos etal02	4.19	0.466951
2007-12-04	2007	year1	Autumn	PrfAU07	Mud	Total	Merluccius merluccius	36.5	381.1	0.3811	Santos etal02	4.19	1.59681
2007-12-04	2007	year1	Autumn	PrfAU07	Mud	Total	Raja clavata	39.5	360.201	0.360201	Mendes etal04	2.6	0.936523
2007-12-04	2007	year1	Autumn	PrfAU07	Mud	Total	Solea senegalensis	30.5	268.372	0.268372	Veiga et al09	14.43	3.87261
2007-12-04	2007	year1	Autumn	PrfAU07	Mud	Total	Solea senegalensis	30	255.705	0.255705	Veiga et al09	14.43	3.68982
2007-12-04	2007	year1	Autumn	PrfAU07	Mud	Total	Solea senegalensis	36	435.88	0.43588	Veiga et al09	14.43	6.28975
2007-12-04	2007	year1	Autumn	PrfAU07	Mud	Total	Solea senegalensis	35	401.401	0.401401	Veiga et al09	14.43	5.79221
2007-12-04	2007	year1	Autumn	PrfAU07	Mud	Total	Solea solea	26	172.189	0.172189	Veiga et al09	14.43	2.48469
2007-12-04	2007	year1	Autumn	PrfAU07	Mud	Total	Solea solea	26.5	182.389	0.182389	Veiga et al09	14.43	2.63188
2007-12-04	2007	year1	Autumn	PrfAU07	Mud	Total	Chelidonichthys obscurus	24.5	127.566	0.127566	Santos etal02	1.28	0.163285
2007-12-04	2007	year1	Autumn	PrfAU07	Mud	Total	Solea solea	27	192.986	0.192986	Veiga et al09	14.43	2.78479
2007-12-04	2007	year1	Autumn	PrfAU07	Mud	Total	Solea solea	24	135.201	0.135201	Veiga et al09	14.43	1.95094
2007-12-04	2007	year1	Autumn	PrfAU07	Mud	Total	Solea solea	30	265.322	0.265322	Veiga et al09	14.43	3.82859
2007-12-04	2007	year1	Autumn	PrfAU07	Mud	Total	Solea solea	28	215.4	0.2154	Veiga et al09	14.43	3.10822
2007-12-04	2007	year1	Autumn	PrfAU07	Mud	Total	Solea solea	26	172.189	0.172189	Veiga et al09	14.43	2.48469
2007-12-04	2007	year1	Autumn	PrfAU07	Mud	Total	Solea solea	28	215.4	0.2154	Veiga et al09	14.43	3.10822
2007-12-04	2007	year1	Autumn	PrfAU07	Mud	Total	Solea solea	26.5	182.389	0.182389	Veiga et al09	14.43	2.63188
2007-12-04	2007	year1	Autumn	PrfAU07	Mud	Total	Solea solea	27.5	203.987	0.203987	Veiga et al09	14.43	2.94353
2007-12-04	2007	year1	Autumn	PrfAU07	Mud	Total	Halobatrachus didactylus	28	382.436	0.382436	Veiga et al09	3.54	1.35382
2007-12-04	2007	year1	Autumn	PrfAU07	Mud	Total	Halobatrachus didactylus	27	343.507	0.343507	Veiga et al09	3.54	1.21602
2007-12-04	2007	year1	Autumn	PrfAU07	Mud	Total	Halobatrachus didactylus	30	468.822	0.468822	Veiga et al09	3.54	1.65963
2007-12-04	2007	year1	Autumn	PrfAU07	Mud	Total	Solea solea	27	192.986	0.192986	Veiga et al09	14.43	2.78479
2007-12-04	2007	year1	Autumn	PrfAU07	Mud	Total	Solea solea	29	239.491	0.239491	Veiga et al09	14.43	3.45586
2007-12-04	2007	year1	Autumn	PrfAU07	Mud	Total	Solea solea	25	152.947	0.152947	Veiga et al09	14.43	2.20703
2007-12-04	2007	year1	Autumn	PrfAU07	Mud	Total	Solea solea	31	292.953	0.292953	Veiga et al09	14.43	4.22731
2007-12-04	2007	year1	Autumn	PrfAU07	Mud	Total	Solea solea	26	172.189	0.172189	Veiga et al09	14.43	2.48469
2007-12-04	2007	year1	Autumn	PrfAU07	Mud	Total	Halobatrachus didactylus	24	242.627	0.242627	Veiga et al09	3.54	0.858899
2007-12-04	2007	year1	Autumn	PrfAU07	Mud	Total	Halobatrachus didactylus	26.5	325.067	0.325067	Veiga et al09	3.54	1.15074
2007-12-04	2007	year1	Autumn	PrfAU07	Mud	Total	Solea senegalensis	27	187.882	0.187882	Veiga et al09	14.43	2.71113
2007-12-04	2007	year1	Autumn	PrfAU07	Mud	Total	Microchirus azevia	26.8	221.322	0.221322	Veiga et al09	9.22	2.04059
2007-12-04	2007	year1	Autumn	PrfAU07	Mud	Total	Microchirus azevia	25.5	190.569	0.190569	Veiga et al09	9.22	1.75704
2007-12-04	2007	year1	Autumn	PrfAU07	Mud	Total	Microchirus azevia	31.9	373.817	0.373817	Veiga et al09	9.22	3.44659
2007-12-04	2007	year1	Autumn	PrfAU07	Mud	Total	Myliobatis aquila	31.2	78.2648	0.0782648	FilizBilge04	2.22	0.173748
2007-12-04	2007	year1	Autumn	PrfAU07	Mud	Total	Citharus linguatula	17.9	44.5417	0.0445417	Santos etal02	3.31	0.147433
2007-12-04	2007	year1	Autumn	PpdAU07	Sand	Parcial	Myliobatis aquila	31.5	80.8067	0.0808067	FilizBilge04	2.22	0.179391
2007-12-04	2007	year1	Autumn	PpdAU07	Sand	Parcial	Myliobatis aquila	29.5	64.9076	0.0649076	FilizBilge04	2.22	0.144095
2007-12-04	2007	year1	Autumn	PpdAU07	Sand	Parcial	Myliobatis aquila	29.4	64.1756	0.0641756	FilizBilge04	2.22	0.14247
2007-12-04	2007	year1	Autumn	PpdAU07	Sand	Parcial	Solea senegalensis	27.5	198.242	0.198242	Veiga et al09	14.43	2.86063
2007-12-04	2007	year1	Autumn	PpdAU07	Sand	Parcial	Solea senegalensis	26	168.243	0.168243	Veiga et al09	14.43	2.42775
2007-12-04	2007	year1	Autumn	PpdAU07	Sand	Parcial	Solea senegalensis	35.5	418.407	0.418407	Veiga et al09	14.43	6.03761
2007-12-04	2007	year1	Autumn	PpdAU07	Sand	Parcial	Solea senegalensis	32	308.838	0.308838	Veiga et al09	14.43	4.45653
2007-12-04	2007	year1	Autumn	PpdAU07	Sand	Parcial	Solea senegalensis	30	255.705	0.255705	Veiga et al09	14.43	3.68982
2007-12-04	2007	year1	Autumn	PpdAU07	Sand	Parcial	Halobatrachus didactylus	26	307.293	0.307293	Veiga et al09	3.54	1.08782
2007-12-04	2007	year1	Autumn	PpdAU07	Sand	Parcial	Halobatrachus didactylus	32	567.212	0.567212	Veiga et al09	3.54	2.00793
2007-12-04	2007	year1	Autumn	PpdAU07	Sand	Parcial	Pteromylaeus bovinus	42.5	537.198	0.537198	fishbase_doubtful	2.22	1.19258
2007-12-04	2007	year1	Autumn	PpdAU07	Sand	Parcial	Pteromylaeus bovinus	46	727.966	0.727966	fishbase_doubtful	2.22	1.61609
2007-12-04	2007	year1	Autumn	PpdAU07	Sand	Parcial	Torpedo torpedo	47	1732.2	1.7322	Veiga et al09	2.22	3.84548
2007-12-04	2007	year1	Autumn	PpdAU07	Sand	Parcial	Torpedo torpedo	40	1059.84	1.05984	Veiga et al09	2.22	2.35285
2007-12-04	2007	year1	Autumn	PpdAU07	Sand	Parcial	Torpedo torpedo	30.4	459.371	0.459371	Veiga et al09	2.22	1.0198
2007-12-04	2007	year1	Autumn	PpdAU07	Sand	Parcial	Torpedo torpedo	28.4	373.361	0.373361	Veiga et al09	2.22	0.828862
2007-12-04	2007	year1	Autumn	PpdAU07	Sand	Parcial	Microchirus azevia	26	202.034	0.202034	Veiga et al09	9.22	1.86276
2007-12-04	2007	year1	Autumn	PpdAU07	Sand	Parcial	Microchirus azevia	24	158.794	0.158794	Veiga et al09	9.22	1.46408
2007-12-04	2007	year1	Autumn	PpdAU07	Sand	Parcial	Microchirus azevia	27.5	239.176	0.239176	Veiga et al09	9.22	2.2052
2007-12-04	2007	year1	Autumn	PpdAU07	Sand	Parcial	Microchirus azevia	24	158.794	0.158794	Veiga et al09	9.22	1.46408
2007-12-04	2007	year1	Autumn	PpdAU07	Sand	Parcial	Synaptura lusitanica	34.8	304.281	0.304281	H. Cabral	9.22	2.80547
2007-12-04	2007	year1	Autumn	PpdAU07	Sand	Parcial	Mullus surmuletus	36	932.201	0.932201	Veiga et al09	10.94	10.1983
2007-12-04	2007	year1	Autumn	PpdAU07	Sand	Parcial	Mullus surmuletus	33	697.362	0.697362	Veiga et al09	10.94	7.62914
2007-12-04	2007	year1	Autumn	PpdAU07	Sand	Parcial	Solea solea	30.5	278.908	0.278908	Veiga et al09	14.43	4.02465
2007-12-04	2007	year1	Autumn	PpdAU07	Sand	Parcial	Solea solea	24	135.201	0.135201	Veiga et al09	14.43	1.95094
2007-12-04	2007	year1	Autumn	PpdAU07	Sand	Parcial	Solea solea	32	322.445	0.322445	Veiga et al09	14.43	4.65288
2007-12-04	2007	year1	Autumn	PpdAU07	Sand	Parcial	Myliobatis aquila	29	61.3055	0.0613055	FilizBilge04	2.22	0.136098
2007-12-04	2007	year1	Autumn	PpdAU07	Sand	Parcial	Myliobatis aquila	31	76.6016	0.0766016	FilizBilge04	2.22	0.170056
2007-12-04	2007	year1	Autumn	PpdAU07	Sand	Parcial	Myliobatis aquila	32	85.1708	0.0851708	FilizBilge04	2.22	0.189079
2007-12-04	2007	year1	Autumn	PpdAU07	Sand	Parcial	Myliobatis aquila	28.5	57.8458	0.0578458	FilizBilge04	2.22	0.128418
2007-12-04	2007	year1	Autumn	PpdAU07	Sand	Parcial	Myliobatis aquila	45	265.962	0.265962	FilizBilge04	2.22	0.590436
2007-12-04	2007	year1	Autumn	PpdAU07	Sand	Parcial	Myliobatis aquila	33.5	99.2521	0.0992521	FilizBilge04	2.22	0.22034
2007-12-04	2007	year1	Autumn	PpdAU07	Sand	Parcial	Myliobatis aquila	28	54.5253	0.0545253	FilizBilge04	2.22	0.121046
2007-12-04	2007	year1	Autumn	PpdAU07	Sand	Parcial	Myliobatis aquila	23	28.2658	0.0282658	FilizBilge04	2.22	0.06275
2007-12-04	2007	year1	Autumn	PpdAU07	Sand	Parcial	Myliobatis aquila	32.5	89.6975	0.0896975	FilizBilge04	2.22	0.199128
2007-12-04	2007	year1	Autumn	PpdAU07	Sand	Parcial	Dasyatis pastinaca	30	210.813	0.210813	FilizBilge04	0.21	0.0442707
2007-12-04	2007	year1	Autumn	PpdAU07	Sand	Parcial	Mugil cephalus	42	415.164	0.415164	Koutrakis&Tsiklinas03	3.54	1.46968
2007-12-04	2007	year1	Autumn	PpdAU07	Sand	Parcial	Myliobatis aquila	32	85.1708	0.0851708	FilizBilge04	2.22	0.189079
2007-12-04	2007	year1	Autumn	PpdAU07	Sand	Parcial	Myliobatis aquila	33	94.3901	0.0943901	FilizBilge04	2.22	0.209546
2007-12-04	2007	year1	Autumn	PpdAU07	Sand	Parcial	Myliobatis aquila	29	61.3055	0.0613055	FilizBilge04	2.22	0.136098
2007-12-04	2007	year1	Autumn	PpdAU07	Sand	Parcial	Myliobatis aquila	30	68.6554	0.0686554	FilizBilge04	2.22	0.152415
2007-12-04	2007	year1	Autumn	PpdAU07	Sand	Parcial	Myliobatis aquila	28.5	57.8458	0.0578458	FilizBilge04	2.22	0.128418
2007-12-04	2007	year1	Autumn	PpdAU07	Sand	Parcial	Myliobatis aquila	29	61.3055	0.0613055	FilizBilge04	2.22	0.136098
2007-12-04	2007	year1	Autumn	PpdAU07	Sand	Parcial	Myliobatis aquila	36.5	132.175	0.132175	FilizBilge04	2.22	0.293428
2007-12-04	2007	year1	Autumn	PpdAU07	Sand	Parcial	Chelidonichthys obscurus	28	195.182	0.195182	Santos etal02	1.28	0.249833
2007-12-04	2007	year1	Autumn	PpdAU07	Sand	Parcial	Chelidonichthys lucerna	32	292.875	0.292875	Santos etal02	1.28	0.37488
2007-12-04	2007	year1	Autumn	PpdAU07	Sand	Parcial	Chelidonichthys lucerna	36	407.199	0.407199	Santos etal02	1.28	0.521215
2007-12-04	2007	year1	Autumn	PpdAU07	Sand	Parcial	Myliobatis aquila	32	85.1708	0.0851708	FilizBilge04	2.22	0.189079
2007-12-04	2007	year1	Autumn	PpdAU07	Sand	Parcial	Myliobatis aquila	46	286.221	0.286221	FilizBilge04	2.22	0.63541
2007-12-04	2007	year1	Autumn	PpdAU07	Sand	Parcial	Myliobatis aquila	33	94.3901	0.0943901	FilizBilge04	2.22	0.209546
2007-12-04	2007	year1	Autumn	PpdAU07	Sand	Parcial	Myliobatis aquila	31	76.6016	0.0766016	FilizBilge04	2.22	0.170056
2007-12-04	2007	year1	Autumn	PpdAU07	Sand	Parcial	Myliobatis aquila	30	68.6554	0.0686554	FilizBilge04	2.22	0.152415
2007-12-04	2007	year1	Autumn	PpdAU07	Sand	Parcial	Myliobatis aquila	30	68.6554	0.0686554	FilizBilge04	2.22	0.152415
2007-12-04	2007	year1	Autumn	PpdAU07	Sand	Parcial	Myliobatis aquila	30	68.6554	0.0686554	FilizBilge04	2.22	0.152415
2007-12-04	2007	year1	Autumn	PpdAU07	Sand	Parcial	Microchirus azevia	28.8	274.836	0.274836	Veiga et al09	9.22	2.53399
2007-12-04	2007	year1	Autumn	PpdAU07	Sand	Parcial	Microchirus azevia	23.5	149.047	0.149047	Veiga et al09	9.22	1.37421
2007-12-04	2007	year1	Autumn	PrdAU07	Sand	Total	Pagellus acarne	18.5	81.6862	0.0816862	Veiga et al09	4.57	0.373306
2007-12-04	2007	year1	Autumn	PrdAU07	Sand	Total	Pagellus acarne	18.5	81.6862	0.0816862	Veiga et al09	4.57	0.373306
2007-12-04	2007	year1	Autumn	PrdAU07	Sand	Total	Pagellus acarne	19	88.5894	0.0885894	Veiga et al09	4.57	0.404854
2007-12-04	2007	year1	Autumn	PrdAU07	Sand	Total	Pagellus acarne	19.5	95.8738	0.0958738	Veiga et al09	4.57	0.438143
2007-12-04	2007	year1	Autumn	PrdAU07	Sand	Total	Pagellus acarne	16.5	57.6758	0.0576758	Veiga et al09	4.57	0.263578
2007-12-04	2007	year1	Autumn	PrdAU07	Sand	Total	Pagellus acarne	19	88.5894	0.0885894	Veiga et al09	4.57	0.404854
2007-12-04	2007	year1	Autumn	PrdAU07	Sand	Total	Pagellus acarne	19	88.5894	0.0885894	Veiga et al09	4.57	0.404854
2007-12-04	2007	year1	Autumn	PrdAU07	Sand	Total	Pagellus acarne	18	75.1537	0.0751537	Veiga et al09	4.57	0.343452
2007-12-04	2007	year1	Autumn	PrdAU07	Sand	Total	Pagellus acarne	19	88.5894	0.0885894	Veiga et al09	4.57	0.404854
2007-12-04	2007	year1	Autumn	PrdAU07	Sand	Total	Pagellus acarne	17	63.1589	0.0631589	Veiga et al09	4.57	0.288636
2007-12-04	2007	year1	Autumn	PrdAU07	Sand	Total	Pagellus acarne	19	88.5894	0.0885894	Veiga et al09	4.57	0.404854
2007-12-04	2007	year1	Autumn	PrdAU07	Sand	Total	Torpedo torpedo	24	223.575	0.223575	Veiga et al09	2.22	0.496336
2007-12-04	2007	year1	Autumn	PrdAU07	Sand	Total	Solea senegalensis	44	783.985	0.783985	Veiga et al09	14.43	11.3129
2007-12-04	2007	year1	Autumn	PrdAU07	Sand	Total	Solea senegalensis	31	281.447	0.281447	Veiga et al09	14.43	4.06127
2007-12-04	2007	year1	Autumn	PrdAU07	Sand	Total	Solea senegalensis	33	337.928	0.337928	Veiga et al09	14.43	4.8763
2007-12-04	2007	year1	Autumn	PrdAU07	Sand	Total	Solea senegalensis	32	308.838	0.308838	Veiga et al09	14.43	4.45653
2007-12-04	2007	year1	Autumn	PrdAU07	Sand	Total	Solea senegalensis	39	550.88	0.55088	Veiga et al09	14.43	7.9492
2007-12-04	2007	year1	Autumn	PrdAU07	Sand	Total	Torpedo torpedo	44	1416.89	1.41689	Veiga et al09	2.22	3.14549
2007-12-04	2007	year1	Autumn	PrdAU07	Sand	Total	Torpedo torpedo	41	1142.64	1.14264	Veiga et al09	2.22	2.53666
2007-12-04	2007	year1	Autumn	PrdAU07	Sand	Total	Mugil cephalus	41.5	401.574	0.401574	Koutrakis&Tsiklinas03	3.54	1.42157
2007-12-04	2007	year1	Autumn	PrdAU07	Sand	Total	Microchirus azevia	29	280.618	0.280618	Veiga et al09	9.22	2.5873
2007-12-04	2007	year1	Autumn	PrdAU07	Sand	Total	Solea solea	29	239.491	0.239491	Veiga et al09	14.43	3.45586
2007-12-04	2007	year1	Autumn	PrdAU07	Sand	Total	Chelidonichthys obscurus	26.5	163.787	0.163787	Santos etal02	1.28	0.209647
2007-12-04	2007	year1	Autumn	PrdAU07	Sand	Total	Argyrosomus regius	52	1291.68	1.29168	Santos etal02	5.84	7.54339
2007-12-04	2007	year1	Autumn	PrdAU07	Sand	Total	Merluccius merluccius	28	161.052	0.161052	Santos etal02	4.19	0.674808
2007-12-04	2007	year1	Autumn	PrdAU07	Sand	Total	Solea solea	28	215.4	0.2154	Veiga et al09	14.43	3.10822
2007-12-04	2007	year1	Autumn	PrdAU07	Sand	Total	Solea solea	25.5	162.378	0.162378	Veiga et al09	14.43	2.34311
2007-12-04	2007	year1	Autumn	PrdAU07	Sand	Total	Solea solea	30	265.322	0.265322	Veiga et al09	14.43	3.82859
2007-12-04	2007	year1	Autumn	PrdAU07	Sand	Total	Solea solea	30	265.322	0.265322	Veiga et al09	14.43	3.82859
2007-12-04	2007	year1	Autumn	PrdAU07	Sand	Total	Pagrus pagrus	29	374.185	0.374185	Santos etal02	16.42	6.14412
2007-12-04	2007	year1	Autumn	PrdAU07	Sand	Total	Pagrus pagrus	29	374.185	0.374185	Santos etal02	16.42	6.14412
2007-12-04	2007	year1	Autumn	PrdAU07	Sand	Total	Pagrus pagrus	30	412.213	0.412213	Santos etal02	16.42	6.76853
2007-12-04	2007	year1	Autumn	PrdAU07	Sand	Total	Pagrus pagrus	29	374.185	0.374185	Santos etal02	16.42	6.14412
2007-12-04	2007	year1	Autumn	PrdAU07	Sand	Total	Pagrus pagrus	21	148.894	0.148894	Santos etal02	16.42	2.44483
2007-12-04	2007	year1	Autumn	PrdAU07	Sand	Total	Pagrus pagrus	32	495.614	0.495614	Santos etal02	16.42	8.13797
2007-12-04	2007	year1	Autumn	PrdAU07	Sand	Total	Diplodus sargus	23.5	248.626	0.248626	Veiga et al09	6.71	1.66828
2007-12-04	2007	year1	Autumn	PrdAU07	Sand	Total	Myliobatis aquila	30	68.6554	0.0686554	FilizBilge04	2.22	0.152415
2007-12-04	2007	year1	Autumn	PrdAU07	Sand	Total	Myliobatis aquila	42	211.224	0.211224	FilizBilge04	2.22	0.468917
2007-12-04	2007	year1	Autumn	PrdAU07	Sand	Total	Myliobatis aquila	30	68.6554	0.0686554	FilizBilge04	2.22	0.152415
2007-12-04	2007	year1	Autumn	PrdAU07	Sand	Total	Myliobatis aquila	23.5	30.3708	0.0303708	FilizBilge04	2.22	0.0674232
2007-12-04	2007	year1	Autumn	PrdAU07	Sand	Total	Trigloporus lastoviza	22.5	126.309	0.126309	Santos etal02	1.28	0.161676
2007-12-04	2007	year1	Autumn	PrdAU07	Sand	Total	Trigloporus lastoviza	24	153.589	0.153589	Santos etal02	1.28	0.196595
2007-12-04	2007	year1	Autumn	PrdAU07	Sand	Total	Pteromylaeus bovinus	43	561.876	0.561876	fishbase_doubtful	2.22	1.24736
2007-12-04	2007	year1	Autumn	PrdAU07	Sand	Total	Pteromylaeus bovinus	41	467.963	0.467963	fishbase_doubtful	2.22	1.03888
2007-12-04	2007	year1	Autumn	PrdAU07	Sand	Total	Myliobatis aquila	27.5	51.3406	0.0513406	FilizBilge04	2.22	0.113976
2007-12-04	2007	year1	Autumn	PrdAU07	Sand	Total	Myliobatis aquila	30.5	72.5523	0.0725523	FilizBilge04	2.22	0.161066
2007-12-04	2007	year1	Autumn	PrdAU07	Sand	Total	Myliobatis aquila	32	85.1708	0.0851708	FilizBilge04	2.22	0.189079
2007-12-04	2007	year1	Autumn	PrdAU07	Sand	Total	Myliobatis aquila	29	61.3055	0.0613055	FilizBilge04	2.22	0.136098
2007-12-04	2007	year1	Autumn	PrdAU07	Sand	Total	Myliobatis aquila	22	24.3659	0.0243659	FilizBilge04	2.22	0.0540922
2007-12-04	2007	year1	Autumn	PrdAU07	Sand	Total	Myliobatis aquila	30	68.6554	0.0686554	FilizBilge04	2.22	0.152415
2007-12-04	2007	year1	Autumn	PrdAU07	Sand	Total	Myliobatis aquila	35	114.889	0.114889	FilizBilge04	2.22	0.255053
2007-12-04	2007	year1	Autumn	PrdAU07	Sand	Total	Myliobatis aquila	31.5	80.8067	0.0808067	FilizBilge04	2.22	0.179391
2007-12-04	2007	year1	Autumn	PrdAU07	Sand	Total	Myliobatis aquila	34.5	109.498	0.109498	FilizBilge04	2.22	0.243085
2007-12-04	2007	year1	Autumn	PrdAU07	Sand	Total	Myliobatis aquila	39	164.91	0.16491	FilizBilge04	2.22	0.366099
2007-12-04	2007	year1	Autumn	PrdAU07	Sand	Total	Raja undulata	56	725.104	0.725104	Veiga et al09	2.6	1.88527
2007-12-04	2007	year1	Autumn	PrdAU07	Sand	Total	Myliobatis aquila	38	151.205	0.151205	FilizBilge04	2.22	0.335676
2007-12-04	2007	year1	Autumn	PrdAU07	Sand	Total	Myliobatis aquila	33	94.3901	0.0943901	FilizBilge04	2.22	0.209546
2007-12-04	2007	year1	Autumn	PrdAU07	Sand	Total	Myliobatis aquila	32	85.1708	0.0851708	FilizBilge04	2.22	0.189079
2007-12-04	2007	year1	Autumn	PrdAU07	Sand	Total	Myliobatis aquila	38	151.205	0.151205	FilizBilge04	2.22	0.335676
2007-12-04	2007	year1	Autumn	PrdAU07	Sand	Total	Myliobatis aquila	29.5	64.9076	0.0649076	FilizBilge04	2.22	0.144095
2007-12-04	2007	year1	Autumn	PrdAU07	Sand	Total	Myliobatis aquila	38	151.205	0.151205	FilizBilge04	2.22	0.335676
2007-12-04	2007	year1	Autumn	PrdAU07	Sand	Total	Myliobatis aquila	32.5	89.6975	0.0896975	FilizBilge04	2.22	0.199128
2007-12-04	2007	year1	Autumn	PrdAU07	Sand	Total	Myliobatis aquila	30	68.6554	0.0686554	FilizBilge04	2.22	0.152415
2007-12-04	2007	year1	Autumn	PrdAU07	Sand	Total	Myliobatis aquila	30.5	72.5523	0.0725523	FilizBilge04	2.22	0.161066
2007-12-04	2007	year1	Autumn	PrdAU07	Sand	Total	Halobatrachus didactylus	32	567.212	0.567212	Veiga et al09	3.54	2.00793
2007-12-04	2007	year1	Autumn	PrdAU07	Sand	Total	Halobatrachus didactylus	24	242.627	0.242627	Veiga et al09	3.54	0.858899
2007-12-04	2007	year1	Autumn	PrdAU07	Sand	Total	Halobatrachus didactylus	29.5	446.129	0.446129	Veiga et al09	3.54	1.5793
2007-12-04	2007	year1	Autumn	PrdAU07	Sand	Total	Halobatrachus didactylus	26	307.293	0.307293	Veiga et al09	3.54	1.08782
2007-12-04	2007	year1	Autumn	PrdAU07	Sand	Total	Halobatrachus didactylus	19.5	131.446	0.131446	Veiga et al09	3.54	0.465318
2007-12-04	2007	year1	Autumn	PrdAU07	Sand	Total	Halobatrachus didactylus	28	382.436	0.382436	Veiga et al09	3.54	1.35382
2007-12-04	2007	year1	Autumn	PrdAU07	Sand	Total	Chelidonichthys obscurus	25	136.044	0.136044	Santos etal02	1.28	0.174137
2007-12-04	2007	year1	Autumn	PrdAU07	Sand	Total	Myliobatis aquila	29.5	64.9076	0.0649076	FilizBilge04	2.22	0.144095
2007-12-04	2007	year1	Autumn	PrdAU07	Sand	Total	Myliobatis aquila	38	151.205	0.151205	FilizBilge04	2.22	0.335676
2007-12-04	2007	year1	Autumn	PrdAU07	Sand	Total	Myliobatis aquila	46	286.221	0.286221	FilizBilge04	2.22	0.63541
2007-12-04	2007	year1	Autumn	PrdAU07	Sand	Total	Myliobatis aquila	40.5	187.064	0.187064	FilizBilge04	2.22	0.415282
2007-12-04	2007	year1	Autumn	PrdAU07	Sand	Total	Microchirus azevia	28.8	274.836	0.274836	Veiga et al09	9.22	2.53399
2007-12-04	2007	year1	Autumn	PrdAU07	Sand	Total	Arnoglossus thori	13.8	25.9851	0.0259851	Santos etal02	3.31	0.0860106
2007-12-05	2007	year1	Autumn	PddAU07	Sand	Total	Solea senegalensis	22	103.206	0.103206	Veiga et al09	14.43	1.48926
2007-12-05	2007	year1	Autumn	PddAU07	Sand	Total	Solea senegalensis	32.5	323.168	0.323168	Veiga et al09	14.43	4.66331
2007-12-05	2007	year1	Autumn	PddAU07	Sand	Total	Solea senegalensis	34	368.766	0.368766	Veiga et al09	14.43	5.32129
2007-12-05	2007	year1	Autumn	PddAU07	Sand	Total	Solea senegalensis	30.5	268.372	0.268372	Veiga et al09	14.43	3.87261
2007-12-05	2007	year1	Autumn	PddAU07	Sand	Total	Solea senegalensis	30.5	268.372	0.268372	Veiga et al09	14.43	3.87261
2007-12-05	2007	year1	Autumn	PddAU07	Sand	Total	Solea senegalensis	33	337.928	0.337928	Veiga et al09	14.43	4.8763
2007-12-05	2007	year1	Autumn	PddAU07	Sand	Total	Solea senegalensis	31.5	294.933	0.294933	Veiga et al09	14.43	4.25588
2007-12-05	2007	year1	Autumn	PddAU07	Sand	Total	Halobatrachus didactylus	26.5	325.067	0.325067	Veiga et al09	3.54	1.15074
2007-12-05	2007	year1	Autumn	PddAU07	Sand	Total	Halobatrachus didactylus	26.5	325.067	0.325067	Veiga et al09	3.54	1.15074
2007-12-05	2007	year1	Autumn	PddAU07	Sand	Total	Pagellus acarne	19	88.5894	0.0885894	Veiga et al09	4.57	0.404854
2007-12-05	2007	year1	Autumn	PddAU07	Sand	Total	Pagellus acarne	18.5	81.6862	0.0816862	Veiga et al09	4.57	0.373306
2007-12-05	2007	year1	Autumn	PddAU07	Sand	Total	Pagellus acarne	19	88.5894	0.0885894	Veiga et al09	4.57	0.404854
2007-12-05	2007	year1	Autumn	PddAU07	Sand	Total	Pagellus acarne	19	88.5894	0.0885894	Veiga et al09	4.57	0.404854
2007-12-05	2007	year1	Autumn	PddAU07	Sand	Total	Pagellus acarne	18.5	81.6862	0.0816862	Veiga et al09	4.57	0.373306
2007-12-05	2007	year1	Autumn	PddAU07	Sand	Total	Pagellus acarne	18.5	81.6862	0.0816862	Veiga et al09	4.57	0.373306
2007-12-05	2007	year1	Autumn	PddAU07	Sand	Total	Pagellus acarne	18	75.1537	0.0751537	Veiga et al09	4.57	0.343452
2007-12-05	2007	year1	Autumn	PddAU07	Sand	Total	Pagellus acarne	18	75.1537	0.0751537	Veiga et al09	4.57	0.343452
2007-12-05	2007	year1	Autumn	PddAU07	Sand	Total	Pagellus acarne	17.5	68.9814	0.0689814	Veiga et al09	4.57	0.315245
2007-12-05	2007	year1	Autumn	PddAU07	Sand	Total	Pagellus acarne	18	75.1537	0.0751537	Veiga et al09	4.57	0.343452
2007-12-05	2007	year1	Autumn	PddAU07	Sand	Total	Pagellus acarne	17.5	68.9814	0.0689814	Veiga et al09	4.57	0.315245
2007-12-05	2007	year1	Autumn	PddAU07	Sand	Total	Pagellus acarne	17	63.1589	0.0631589	Veiga et al09	4.57	0.288636
2007-12-05	2007	year1	Autumn	PddAU07	Sand	Total	Pagellus acarne	17.5	68.9814	0.0689814	Veiga et al09	4.57	0.315245
2007-12-05	2007	year1	Autumn	PddAU07	Sand	Total	Pteromylaeus bovinus	41.5	490.259	0.490259	fishbase_doubtful	2.22	1.08838
2007-12-05	2007	year1	Autumn	PddAU07	Sand	Total	Torpedo torpedo	30.5	463.989	0.463989	Veiga et al09	2.22	1.03006
2007-12-05	2007	year1	Autumn	PddAU07	Sand	Total	Torpedo torpedo	41	1142.64	1.14264	Veiga et al09	2.22	2.53666
2007-12-05	2007	year1	Autumn	PddAU07	Sand	Total	Torpedo torpedo	23.5	209.686	0.209686	Veiga et al09	2.22	0.465503
2007-12-05	2007	year1	Autumn	PddAU07	Sand	Total	Merluccius merluccius	30.5	212.638	0.212638	Santos etal02	4.19	0.890952
2007-12-05	2007	year1	Autumn	PddAU07	Sand	Total	Merluccius merluccius	28	161.052	0.161052	Santos etal02	4.19	0.674808
2007-12-05	2007	year1	Autumn	PddAU07	Sand	Total	Merluccius merluccius	33.7	294.049	0.294049	Santos etal02	4.19	1.23206
2007-12-05	2007	year1	Autumn	PddAU07	Sand	Total	Merluccius merluccius	34.2	308.461	0.308461	Santos etal02	4.19	1.29245
2007-12-05	2007	year1	Autumn	PddAU07	Sand	Total	Myliobatis aquila	29.5	64.9076	0.0649076	FilizBilge04	2.22	0.144095
2007-12-05	2007	year1	Autumn	PddAU07	Sand	Total	Trigloporus lastoviza	21.5	110.055	0.110055	Santos etal02	1.28	0.14087
2007-12-05	2007	year1	Autumn	PddAU07	Sand	Total	Mullus surmuletus	17.5	84.053	0.084053	Veiga et al09	10.94	0.91954
2007-12-05	2007	year1	Autumn	PddAU07	Sand	Total	Pagellus acarne	18	75.1537	0.0751537	Veiga et al09	4.57	0.343452
2007-12-05	2007	year1	Autumn	PddAU07	Sand	Total	Pagellus acarne	18.5	81.6862	0.0816862	Veiga et al09	4.57	0.373306
2007-12-05	2007	year1	Autumn	PddAU07	Sand	Total	Pagellus acarne	16.6	58.7458	0.0587458	Veiga et al09	4.57	0.268468
2007-12-05	2007	year1	Autumn	PddAU07	Sand	Total	Pagellus acarne	19	88.5894	0.0885894	Veiga et al09	4.57	0.404854
2007-12-05	2007	year1	Autumn	PddAU07	Sand	Total	Solea senegalensis	32	308.838	0.308838	Veiga et al09	14.43	4.45653
2007-12-05	2007	year1	Autumn	PdfAU07	Mud	Total	Trigloporus lastoviza	20.6	96.6805	0.0966805	Santos etal02	1.28	0.123751
2007-12-05	2007	year1	Autumn	PdfAU07	Mud	Total	Trigloporus lastoviza	21.5	110.055	0.110055	Santos etal02	1.28	0.14087
2007-12-05	2007	year1	Autumn	PdfAU07	Mud	Total	Trigloporus lastoviza	22.7	129.742	0.129742	Santos etal02	1.28	0.166069
2007-12-05	2007	year1	Autumn	PdfAU07	Mud	Total	Microchirus azevia	22	122.218	0.122218	Veiga et al09	9.22	1.12685
2007-12-05	2007	year1	Autumn	PdfAU07	Mud	Total	Microchirus azevia	27.5	239.176	0.239176	Veiga et al09	9.22	2.2052
2007-12-05	2007	year1	Autumn	PdfAU07	Mud	Total	Microchirus azevia	28.9	277.717	0.277717	Veiga et al09	9.22	2.56055
2007-12-05	2007	year1	Autumn	PdfAU07	Mud	Total	Microchirus azevia	25.5	190.569	0.190569	Veiga et al09	9.22	1.75704
2007-12-05	2007	year1	Autumn	PdfAU07	Mud	Total	Microchirus azevia	28.7	271.975	0.271975	Veiga et al09	9.22	2.50761
2007-12-05	2007	year1	Autumn	PdfAU07	Mud	Total	Microchirus azevia	32.1	380.913	0.380913	Veiga et al09	9.22	3.51202
2007-12-05	2007	year1	Autumn	PdfAU07	Mud	Total	Microchirus azevia	31.3	353.059	0.353059	Veiga et al09	9.22	3.2552
2007-12-05	2007	year1	Autumn	PdfAU07	Mud	Total	Microchirus azevia	19	78.6261	0.0786261	Veiga et al09	9.22	0.724933
2007-12-05	2007	year1	Autumn	PdfAU07	Mud	Total	Microchirus azevia	23.5	149.047	0.149047	Veiga et al09	9.22	1.37421
2007-12-05	2007	year1	Autumn	PdfAU07	Mud	Total	Merluccius merluccius	30.8	219.508	0.219508	Santos etal02	4.19	0.91974
2007-12-05	2007	year1	Autumn	PdfAU07	Mud	Total	Merluccius merluccius	34.9	329.45	0.32945	Santos etal02	4.19	1.3804
2007-12-05	2007	year1	Autumn	PdfAU07	Mud	Total	Halobatrachus didactylus	28.5	402.949	0.402949	Veiga et al09	3.54	1.42644
2007-12-05	2007	year1	Autumn	PdfAU07	Mud	Total	Solea solea	33.2	360.38	0.36038	Veiga et al09	14.43	5.20028
2007-12-05	2007	year1	Autumn	PdfAU07	Mud	Total	Solea solea	37	499.982	0.499982	Veiga et al09	14.43	7.21474
2007-12-05	2007	year1	Autumn	PdfAU07	Mud	Total	Solea solea	34.8	415.451	0.415451	Veiga et al09	14.43	5.99495
2007-12-05	2007	year1	Autumn	PdfAU07	Mud	Total	Chelidonichthys lucerna	28.4	209.728	0.209728	Santos etal02	1.28	0.268452
2007-12-05	2007	year1	Autumn	PdfAU07	Mud	Total	Chelidonichthys lucerna	29	222.363	0.222363	Santos etal02	1.28	0.284624
2007-12-05	2007	year1	Autumn	PdfAU07	Mud	Total	Chelidonichthys lucerna	28.5	211.801	0.211801	Santos etal02	1.28	0.271106
2007-12-05	2007	year1	Autumn	PdfAU07	Mud	Total	Solea senegalensis	35.8	428.834	0.428834	Veiga et al09	14.43	6.18808
2007-12-05	2007	year1	Autumn	PdfAU07	Mud	Total	Microchirus azevia	26.1	204.381	0.204381	Veiga et al09	9.22	1.8844
2007-12-05	2007	year1	Autumn	PdfAU07	Mud	Total	Microchirus azevia	26.5	213.952	0.213952	Veiga et al09	9.22	1.97263
2007-12-05	2007	year1	Autumn	PdfAU07	Mud	Total	Microchirus azevia	29	280.618	0.280618	Veiga et al09	9.22	2.5873
2007-12-05	2007	year1	Autumn	PdfAU07	Mud	Total	Microchirus azevia	25.2	183.902	0.183902	Veiga et al09	9.22	1.69558
2007-12-05	2007	year1	Autumn	PdfAU07	Mud	Total	Microchirus azevia	22.6	132.524	0.132524	Veiga et al09	9.22	1.22187
2007-12-05	2007	year1	Autumn	PdfAU07	Mud	Total	Microchirus azevia	25.6	192.826	0.192826	Veiga et al09	9.22	1.77786
2007-12-05	2007	year1	Autumn	PdfAU07	Mud	Total	Microchirus azevia	26.1	204.381	0.204381	Veiga et al09	9.22	1.8844
2007-12-05	2007	year1	Autumn	PdfAU07	Mud	Total	Microchirus azevia	29	280.618	0.280618	Veiga et al09	9.22	2.5873
2007-12-05	2007	year1	Autumn	PdfAU07	Mud	Total	Microchirus azevia	26.9	223.816	0.223816	Veiga et al09	9.22	2.06359
2007-12-05	2007	year1	Autumn	PdfAU07	Mud	Total	Trigloporus lastoviza	24.7	167.569	0.167569	Santos etal02	1.28	0.214488
2007-12-05	2007	year1	Autumn	PdfAU07	Mud	Total	Trigloporus lastoviza	21.1	103.967	0.103967	Santos etal02	1.28	0.133078
2007-12-05	2007	year1	Autumn	PdfAU07	Mud	Total	Microchirus azevia	25.5	190.569	0.190569	Veiga et al09	9.22	1.75704
2007-12-05	2007	year1	Autumn	PdfAU07	Mud	Total	Microchirus azevia	29.8	304.562	0.304562	Veiga et al09	9.22	2.80806
2007-12-05	2007	year1	Autumn	PdfAU07	Mud	Total	Microchirus azevia	27.5	239.176	0.239176	Veiga et al09	9.22	2.2052
2007-12-05	2007	year1	Autumn	PdfAU07	Mud	Total	Microchirus azevia	28.3	260.728	0.260728	Veiga et al09	9.22	2.40392
2007-12-05	2007	year1	Autumn	PdfAU07	Mud	Total	Microchirus azevia	23.2	143.395	0.143395	Veiga et al09	9.22	1.3221
2007-12-05	2007	year1	Autumn	PdfAU07	Mud	Total	Microchirus azevia	28.2	257.966	0.257966	Veiga et al09	9.22	2.37845
2007-12-05	2007	year1	Autumn	PdfAU07	Mud	Total	Microchirus azevia	21.6	115.653	0.115653	Veiga et al09	9.22	1.06632
2007-12-05	2007	year1	Autumn	PdfAU07	Mud	Total	Microchirus azevia	24.5	168.957	0.168957	Veiga et al09	9.22	1.55778
2007-12-05	2007	year1	Autumn	PdfAU07	Mud	Total	Microchirus azevia	29	280.618	0.280618	Veiga et al09	9.22	2.5873
2007-12-05	2007	year1	Autumn	PdfAU07	Mud	Total	Microchirus azevia	28.5	266.312	0.266312	Veiga et al09	9.22	2.45539
2007-12-05	2007	year1	Autumn	PdfAU07	Mud	Total	Merluccius merluccius	33.1	277.377	0.277377	Santos etal02	4.19	1.16221
2007-12-05	2007	year1	Autumn	PdfAU07	Mud	Total	Merluccius merluccius	34.5	317.34	0.31734	Santos etal02	4.19	1.32965
2007-12-05	2007	year1	Autumn	PdfAU07	Mud	Total	Merluccius merluccius	32.9	271.969	0.271969	Santos etal02	4.19	1.13955
2007-12-05	2007	year1	Autumn	PdfAU07	Mud	Total	Solea solea	31	292.953	0.292953	Veiga et al09	14.43	4.22731
2007-12-05	2007	year1	Autumn	PdfAU07	Mud	Total	Solea solea	28	215.4	0.2154	Veiga et al09	14.43	3.10822
2007-12-05	2007	year1	Autumn	PdfAU07	Mud	Total	Microchirus azevia	27	226.329	0.226329	Veiga et al09	9.22	2.08675
2007-12-05	2007	year1	Autumn	PdfAU07	Mud	Total	Spondyliosoma cantharus	33.5	530.126	0.530126	Veiga et al09	1.25	0.662657
2007-12-05	2007	year1	Autumn	PcdAU07	Sand	Total	Torpedo torpedo	30	441.204	0.441204	Veiga et al09	2.22	0.979474
2007-12-05	2007	year1	Autumn	PcdAU07	Sand	Total	Torpedo torpedo	36	768.864	0.768864	Veiga et al09	2.22	1.70688
2007-12-05	2007	year1	Autumn	PcdAU07	Sand	Total	Torpedo torpedo	31	487.552	0.487552	Veiga et al09	2.22	1.08236
2007-12-05	2007	year1	Autumn	PcdAU07	Sand	Total	Torpedo torpedo	25	253.18	0.25318	Veiga et al09	2.22	0.56206
2007-12-05	2007	year1	Autumn	PcdAU07	Sand	Total	Torpedo torpedo	48	1846.93	1.84693	Veiga et al09	2.22	4.10019
2007-12-05	2007	year1	Autumn	PcdAU07	Sand	Total	Bothus podas	18.7	77.0987	0.0770987	Morato etal01	3.31	0.255197
2007-12-05	2007	year1	Autumn	PcdAU07	Sand	Total	Bothus podas	20.3	99.6395	0.0996395	Morato etal01	3.31	0.329807
2007-12-05	2007	year1	Autumn	PcdAU07	Sand	Total	Bothus podas	18.7	77.0987	0.0770987	Morato etal01	3.31	0.255197
2007-12-05	2007	year1	Autumn	PcdAU07	Sand	Total	Bothus podas	21.5	119.221	0.119221	Morato etal01	3.31	0.39462
2007-12-05	2007	year1	Autumn	PcdAU07	Sand	Total	Myliobatis aquila	29.6	65.6454	0.0656454	FilizBilge04	2.22	0.145733
2007-12-05	2007	year1	Autumn	PcdAU07	Sand	Total	Myliobatis aquila	29.1	62.0144	0.0620144	FilizBilge04	2.22	0.137672
2007-12-05	2007	year1	Autumn	PcdAU07	Sand	Total	Merluccius merluccius	27.6	153.696	0.153696	Santos etal02	4.19	0.643988
2007-12-05	2007	year1	Autumn	PcdAU07	Sand	Total	Merluccius merluccius	26	126.59	0.12659	Santos etal02	4.19	0.530411
2007-12-05	2007	year1	Autumn	PcdAU07	Sand	Total	Merluccius merluccius	37.5	416.081	0.416081	Santos etal02	4.19	1.74338
2007-12-05	2007	year1	Autumn	PcdAU07	Sand	Total	Solea senegalensis	36	435.88	0.43588	Veiga et al09	14.43	6.28975
2007-12-05	2007	year1	Autumn	PcdAU07	Sand	Total	Solea senegalensis	30.5	268.372	0.268372	Veiga et al09	14.43	3.87261
2007-12-05	2007	year1	Autumn	PcdAU07	Sand	Total	Solea senegalensis	31	281.447	0.281447	Veiga et al09	14.43	4.06127
2007-12-05	2007	year1	Autumn	PcdAU07	Sand	Total	Solea senegalensis	32.1	311.67	0.31167	Veiga et al09	14.43	4.4974
2007-12-05	2007	year1	Autumn	PcdAU07	Sand	Total	Solea senegalensis	40.9	633.126	0.633126	Veiga et al09	14.43	9.136
2007-12-05	2007	year1	Autumn	PcdAU07	Sand	Total	Solea senegalensis	34.9	398.055	0.398055	Veiga et al09	14.43	5.74393
2007-12-05	2007	year1	Autumn	PcdAU07	Sand	Total	Solea senegalensis	36	435.88	0.43588	Veiga et al09	14.43	6.28975
2007-12-05	2007	year1	Autumn	PcdAU07	Sand	Total	Solea senegalensis	31	281.447	0.281447	Veiga et al09	14.43	4.06127
2007-12-05	2007	year1	Autumn	PcdAU07	Sand	Total	Solea senegalensis	30.4	265.807	0.265807	Veiga et al09	14.43	3.83559
2007-12-05	2007	year1	Autumn	PcdAU07	Sand	Total	Solea senegalensis	31.5	294.933	0.294933	Veiga et al09	14.43	4.25588
2007-12-05	2007	year1	Autumn	PcdAU07	Sand	Total	Microchirus azevia	30	310.753	0.310753	Veiga et al09	9.22	2.86514
2007-12-05	2007	year1	Autumn	PcdAU07	Sand	Total	Microchirus azevia	28.8	274.836	0.274836	Veiga et al09	9.22	2.53399
2007-12-05	2007	year1	Autumn	PcdAU07	Sand	Total	Microchirus azevia	29.4	292.426	0.292426	Veiga et al09	9.22	2.69617
2007-12-05	2007	year1	Autumn	PcdAU07	Sand	Total	Microchirus azevia	26.5	213.952	0.213952	Veiga et al09	9.22	1.97263
2007-12-05	2007	year1	Autumn	PcdAU07	Sand	Total	Chelidonichthys obscurus	26.1	156.042	0.156042	Santos etal02	1.28	0.199734
2007-12-05	2007	year1	Autumn	PcdAU07	Sand	Total	Chelidonichthys obscurus	23.6	113.231	0.113231	Santos etal02	1.28	0.144936
2007-12-05	2007	year1	Autumn	PcdAU07	Sand	Total	Halobatrachus didactylus	40	1096.01	1.09601	Veiga et al09	3.54	3.87987
2007-12-05	2007	year1	Autumn	PcdAU07	Sand	Total	Halobatrachus didactylus	27	343.507	0.343507	Veiga et al09	3.54	1.21602
2007-12-05	2007	year1	Autumn	PcdAU07	Sand	Total	Trisopterus luscus	30.4	391.243	0.391243	Santos etal02	2.35	0.919422
2007-12-05	2007	year1	Autumn	PcdAU07	Sand	Total	Trigloporus lastoviza	25.6	186.762	0.186762	Santos etal02	1.28	0.239055
2007-12-05	2007	year1	Autumn	PcdAU07	Sand	Total	Arnoglossus imperialis	17.5	42.2423	0.0422423	Borges etal03	3.31	0.139822
2007-12-05	2007	year1	Autumn	PcdAU07	Sand	Total	Solea senegalensis	32.5	323.168	0.323168	Veiga et al09	14.43	4.66331
2007-12-05	2007	year1	Autumn	PcdAU07	Sand	Total	Solea senegalensis	32.5	323.168	0.323168	Veiga et al09	14.43	4.66331
2007-12-05	2007	year1	Autumn	PcdAU07	Sand	Total	Solea senegalensis	32	308.838	0.308838	Veiga et al09	14.43	4.45653
2007-12-05	2007	year1	Autumn	PcdAU07	Sand	Total	Solea senegalensis	45	837.256	0.837256	Veiga et al09	14.43	12.0816
2007-12-05	2007	year1	Autumn	PcdAU07	Sand	Total	Merluccius merluccius	35	332.527	0.332527	Santos etal02	4.19	1.39329
2007-12-05	2007	year1	Autumn	PcdAU07	Sand	Total	Halobatrachus didactylus	30.6	497.043	0.497043	Veiga et al09	3.54	1.75953
2007-12-05	2007	year1	Autumn	PcdAU07	Sand	Total	Dasyatis pastinaca	29	191.657	0.191657	FilizBilge04	2.22	0.425478
2007-12-05	2007	year1	Autumn	PcdAU07	Sand	Total	Bothus podas	18.3	72.0628	0.0720628	Morato etal01	3.31	0.238528
2007-12-06	2007	year1	Autumn	PgdAU07	Sand	Parcial	Halobatrachus didactylus	28	382.436	0.382436	Veiga et al09	3.54	1.35382
2007-12-06	2007	year1	Autumn	PgdAU07	Sand	Parcial	Solea senegalensis	31.4	292.203	0.292203	Veiga et al09	14.43	4.21648
2007-12-06	2007	year1	Autumn	PgdAU07	Sand	Parcial	Solea senegalensis	24.1	134.75	0.13475	Veiga et al09	14.43	1.94445
2007-12-06	2007	year1	Autumn	PgdAU07	Sand	Parcial	Solea senegalensis	32.8	331.972	0.331972	Veiga et al09	14.43	4.79036
2007-12-06	2007	year1	Autumn	PgdAU07	Sand	Parcial	Solea senegalensis	42	684.237	0.684237	Veiga et al09	14.43	9.87355
2007-12-06	2007	year1	Autumn	PgdAU07	Sand	Parcial	Merluccius merluccius	29.2	184.578	0.184578	Santos etal02	4.19	0.77338
2007-12-06	2007	year1	Autumn	PgdAU07	Sand	Parcial	Merluccius merluccius	29.6	192.92	0.19292	Santos etal02	4.19	0.808334
2007-12-06	2007	year1	Autumn	PgdAU07	Sand	Parcial	Bothus podas	24	168.11	0.16811	Morato etal01	3.31	0.556444
2007-12-06	2007	year1	Autumn	PgdAU07	Sand	Parcial	Bothus podas	22.4	135.515	0.135515	Morato etal01	3.31	0.448556
2007-12-06	2007	year1	Autumn	PgdAU07	Sand	Parcial	Bothus podas	22.4	135.515	0.135515	Morato etal01	3.31	0.448556
2007-12-06	2007	year1	Autumn	PgdAU07	Sand	Parcial	Bothus podas	21.3	115.79	0.11579	Morato etal01	3.31	0.383265
2007-12-06	2007	year1	Autumn	PgdAU07	Sand	Parcial	Bothus podas	21.9	126.288	0.126288	Morato etal01	3.31	0.418012
2007-12-06	2007	year1	Autumn	PgdAU07	Sand	Parcial	Bothus podas	22.6	139.331	0.139331	Morato etal01	3.31	0.461187
2007-12-06	2007	year1	Autumn	PgdAU07	Sand	Parcial	Bothus podas	21.6	120.962	0.120962	Morato etal01	3.31	0.400383
2007-12-06	2007	year1	Autumn	PgdAU07	Sand	Parcial	Bothus podas	21.3	115.79	0.11579	Morato etal01	3.31	0.383265
2007-12-06	2007	year1	Autumn	PgdAU07	Sand	Parcial	Bothus podas	19.6	89.2939	0.0892939	Morato etal01	3.31	0.295563
2007-12-06	2007	year1	Autumn	PgdAU07	Sand	Parcial	Bothus podas	20.5	102.738	0.102738	Morato etal01	3.31	0.340064
2007-12-06	2007	year1	Autumn	PgdAU07	Sand	Parcial	Bothus podas	19.2	83.7234	0.0837234	Morato etal01	3.31	0.277124
2007-12-06	2007	year1	Autumn	PgdAU07	Sand	Parcial	Bothus podas	18	68.4361	0.0684361	Morato etal01	3.31	0.226523
2007-12-06	2007	year1	Autumn	PgdAU07	Sand	Parcial	Mullus surmuletus	29.9	501.82	0.50182	Veiga et al09	10.94	5.48991
2007-12-06	2007	year1	Autumn	PgdAU07	Sand	Parcial	Myliobatis aquila	33.4	98.266	0.098266	FilizBilge04	2.22	0.21815
2007-12-06	2007	year1	Autumn	PgdAU07	Sand	Parcial	Myliobatis aquila	35	114.889	0.114889	FilizBilge04	2.22	0.255053
2007-12-06	2007	year1	Autumn	PgdAU07	Sand	Parcial	Myliobatis aquila	37.7	147.255	0.147255	FilizBilge04	2.22	0.326906
2007-12-06	2007	year1	Autumn	PgdAU07	Sand	Parcial	Myliobatis aquila	30.6	73.3499	0.0733499	FilizBilge04	2.22	0.162837
2007-12-06	2007	year1	Autumn	PgdAU07	Sand	Parcial	Myliobatis aquila	31.1	77.4301	0.0774301	FilizBilge04	2.22	0.171895
2007-12-06	2007	year1	Autumn	PgdAU07	Sand	Parcial	Myliobatis aquila	33.9	103.266	0.103266	FilizBilge04	2.22	0.22925
2007-12-06	2007	year1	Autumn	PgdAU07	Sand	Parcial	Myliobatis aquila	35.1	115.989	0.115989	FilizBilge04	2.22	0.257495
2007-12-06	2007	year1	Autumn	PgdAU07	Sand	Parcial	Myliobatis aquila	30.3	70.9755	0.0709755	FilizBilge04	2.22	0.157566
2007-12-06	2007	year1	Autumn	PgdAU07	Sand	Parcial	Myliobatis aquila	29.1	62.0144	0.0620144	FilizBilge04	2.22	0.137672
2007-12-06	2007	year1	Autumn	PgdAU07	Sand	Parcial	Myliobatis aquila	30.2	70.1961	0.0701961	FilizBilge04	2.22	0.155835
2007-12-06	2007	year1	Autumn	PgdAU07	Sand	Parcial	Myliobatis aquila	30.2	70.1961	0.0701961	FilizBilge04	2.22	0.155835
2007-12-06	2007	year1	Autumn	PgdAU07	Sand	Parcial	Myliobatis aquila	31.6	81.6667	0.0816667	FilizBilge04	2.22	0.1813
2007-12-06	2007	year1	Autumn	PgdAU07	Sand	Parcial	Myliobatis aquila	29.9	67.8941	0.0678941	FilizBilge04	2.22	0.150725
2007-12-06	2007	year1	Autumn	PgdAU07	Sand	Parcial	Chelidonichthys obscurus	35.6	419.382	0.419382	Santos etal02	1.28	0.536809
2007-12-06	2007	year1	Autumn	PgdAU07	Sand	Parcial	Chelidonichthys obscurus	23.9	117.88	0.11788	Santos etal02	1.28	0.150886
2007-12-06	2007	year1	Autumn	PgdAU07	Sand	Parcial	Chelidonichthys obscurus	28.6	208.818	0.208818	Santos etal02	1.28	0.267286
2007-12-06	2007	year1	Autumn	PgdAU07	Sand	Parcial	Chelidonichthys obscurus	16.6	36.922	0.036922	Santos etal02	1.28	0.0472602
2007-12-06	2007	year1	Autumn	PgdAU07	Sand	Parcial	Chelidonichthys obscurus	25.6	146.719	0.146719	Santos etal02	1.28	0.1878
2007-12-06	2007	year1	Autumn	PgdAU07	Sand	Parcial	Chelidonichthys obscurus	27	173.834	0.173834	Santos etal02	1.28	0.222508
2007-12-06	2007	year1	Autumn	PgdAU07	Sand	Parcial	Mugil cephalus	42.9	440.361	0.440361	Koutrakis&Tsiklinas03	3.54	1.55888
2007-12-06	2007	year1	Autumn	PgdAU07	Sand	Parcial	Mugil cephalus	31.8	191.626	0.191626	Koutrakis&Tsiklinas03	3.54	0.678357
2007-12-06	2007	year1	Autumn	PgdAU07	Sand	Parcial	Mugil cephalus	41	388.272	0.388272	Koutrakis&Tsiklinas03	3.54	1.37448
2007-12-06	2007	year1	Autumn	PgdAU07	Sand	Parcial	Torpedo torpedo	46	1622.35	1.62235	Veiga et al09	2.22	3.60162
2007-12-06	2007	year1	Autumn	PgdAU07	Sand	Parcial	Torpedo torpedo	36	768.864	0.768864	Veiga et al09	2.22	1.70688
2007-12-06	2007	year1	Autumn	PgdAU07	Sand	Parcial	Myliobatis aquila	28.7	59.2128	0.0592128	FilizBilge04	2.22	0.131452
2007-12-06	2007	year1	Autumn	PgdAU07	Sand	Parcial	Myliobatis aquila	28.7	59.2128	0.0592128	FilizBilge04	2.22	0.131452
2007-12-06	2007	year1	Autumn	PgdAU07	Sand	Parcial	Myliobatis aquila	29.1	62.0144	0.0620144	FilizBilge04	2.22	0.137672
2007-12-06	2007	year1	Autumn	PgdAU07	Sand	Parcial	Myliobatis aquila	30.1	69.4228	0.0694228	FilizBilge04	2.22	0.154119
2007-12-06	2007	year1	Autumn	PgdAU07	Sand	Parcial	Myliobatis aquila	30.1	69.4228	0.0694228	FilizBilge04	2.22	0.154119
2007-12-06	2007	year1	Autumn	PgdAU07	Sand	Parcial	Myliobatis aquila	30.8	74.9634	0.0749634	FilizBilge04	2.22	0.166419
2007-12-06	2007	year1	Autumn	PgdAU07	Sand	Parcial	Myliobatis aquila	29.8	67.1386	0.0671386	FilizBilge04	2.22	0.149048
2007-12-06	2007	year1	Autumn	PgdAU07	Sand	Parcial	Myliobatis aquila	29.2	62.7291	0.0627291	FilizBilge04	2.22	0.139258
2007-12-06	2007	year1	Autumn	PgdAU07	Sand	Parcial	Myliobatis aquila	21.2	21.5304	0.0215304	FilizBilge04	2.22	0.0477975
2007-12-06	2007	year1	Autumn	PgdAU07	Sand	Parcial	Microchirus azevia	28.5	266.312	0.266312	Veiga et al09	9.22	2.45539
2007-12-06	2007	year1	Autumn	PgdAU07	Sand	Parcial	Microchirus azevia	28.5	266.312	0.266312	Veiga et al09	9.22	2.45539
2007-12-06	2007	year1	Autumn	PgdAU07	Sand	Parcial	Solea senegalensis	32.1	311.67	0.31167	Veiga et al09	14.43	4.4974
2007-12-06	2007	year1	Autumn	PgdAU07	Sand	Parcial	Solea senegalensis	24.2	136.393	0.136393	Veiga et al09	14.43	1.96814
2007-12-06	2007	year1	Autumn	PgdAU07	Sand	Parcial	Phycis phycis	47.1	1187.2	1.1872	Mendes etal04	3.64	4.3214
2007-12-06	2007	year1	Autumn	PgdAU07	Sand	Parcial	Arnoglossus thori	16.5	41.3373	0.0413373	Santos etal02	3.31	0.136826
2007-12-06	2007	year1	Autumn	PgdAU07	Sand	Parcial	Bothus podas	21.4	117.497	0.117497	Morato etal01	3.31	0.388915
2007-12-06	2007	year1	Autumn	PgdAU07	Sand	Parcial	Bothus podas	21.8	124.495	0.124495	Morato etal01	3.31	0.412078
2007-12-06	2007	year1	Autumn	PgdAU07	Sand	Parcial	Bothus podas	21.4	117.497	0.117497	Morato etal01	3.31	0.388915
2007-12-06	2007	year1	Autumn	PgdAU07	Sand	Parcial	Bothus podas	19.6	89.2939	0.0892939	Morato etal01	3.31	0.295563
2007-12-06	2007	year1	Autumn	PgdAU07	Sand	Parcial	Bothus podas	21.7	122.72	0.12272	Morato etal01	3.31	0.406202
2007-12-06	2007	year1	Autumn	PgdAU07	Sand	Parcial	Bothus podas	20	95.1112	0.0951112	Morato etal01	3.31	0.314818
2007-12-06	2007	year1	Autumn	PgdAU07	Sand	Parcial	Bothus podas	18.6	75.818	0.075818	Morato etal01	3.31	0.250958
2007-12-06	2007	year1	Autumn	PgdAU07	Sand	Parcial	Bothus podas	18.5	74.5518	0.0745518	Morato etal01	3.31	0.246767
2007-12-06	2007	year1	Autumn	PgdAU07	Sand	Parcial	Bothus podas	22	128.098	0.128098	Morato etal01	3.31	0.424004
2007-12-06	2007	year1	Autumn	PgdAU07	Sand	Parcial	Bothus podas	20.1	96.6047	0.0966047	Morato etal01	3.31	0.319762
2007-12-06	2007	year1	Autumn	PgdAU07	Sand	Parcial	Bothus podas	23	147.181	0.147181	Morato etal01	3.31	0.487169
2007-12-06	2007	year1	Autumn	PgdAU07	Sand	Parcial	Bothus podas	18.6	75.818	0.075818	Morato etal01	3.31	0.250958
2007-12-06	2007	year1	Autumn	PgdAU07	Sand	Parcial	Bothus podas	20	95.1112	0.0951112	Morato etal01	3.31	0.314818
2007-12-06	2007	year1	Autumn	PgdAU07	Sand	Parcial	Bothus podas	16.5	52.1475	0.0521475	Morato etal01	3.31	0.172608
2007-12-06	2007	year1	Autumn	PgdAU07	Sand	Parcial	Bothus podas	15.5	42.8953	0.0428953	Morato etal01	3.31	0.141984
2007-12-06	2007	year1	Autumn	PgdAU07	Sand	Parcial	Diplodus vulgaris	28.4	449.368	0.449368	Veiga et al09	3.79	1.70311
2007-12-06	2007	year1	Autumn	PgdAU07	Sand	Parcial	Diplodus vulgaris	27.3	396.641	0.396641	Veiga et al09	3.79	1.50327
2007-12-06	2007	year1	Autumn	PgdAU07	Sand	Parcial	Diplodus vulgaris	25.6	323.722	0.323722	Veiga et al09	3.79	1.22691
2007-12-06	2007	year1	Autumn	PgdAU07	Sand	Parcial	Balistes capriscus	25.4	235.786	0.235786	Santos etal02	3.54	0.834683
2007-12-06	2007	year1	Autumn	PgdAU07	Sand	Parcial	Balistes capriscus	33.2	548.416	0.548416	Santos etal02	3.54	1.94139
2007-12-06	2007	year1	Autumn	PgdAU07	Sand	Parcial	Myliobatis aquila	33	94.3901	0.0943901	FilizBilge04	2.22	0.209546
2007-12-06	2007	year1	Autumn	PgdAU07	Sand	Parcial	Myliobatis aquila	30.6	73.3499	0.0733499	FilizBilge04	2.22	0.162837
2007-12-06	2007	year1	Autumn	PgdAU07	Sand	Parcial	Myliobatis aquila	30.5	72.5523	0.0725523	FilizBilge04	2.22	0.161066
2007-12-06	2007	year1	Autumn	PgdAU07	Sand	Parcial	Myliobatis aquila	29.7	66.3891	0.0663891	FilizBilge04	2.22	0.147384
2007-12-06	2007	year1	Autumn	PgdAU07	Sand	Parcial	Myliobatis aquila	31.5	80.8067	0.0808067	FilizBilge04	2.22	0.179391
2007-12-06	2007	year1	Autumn	PgdAU07	Sand	Parcial	Pegusa lascaris	20.7	110.096	0.110096	Veiga et al09	9.22	1.01509
2007-12-06	2007	year1	Autumn	PgdAU07	Sand	Parcial	Trisopterus luscus	20.5	100.878	0.100878	Santos etal02	2.35	0.237062
2007-12-06	2007	year1	Autumn	PardAU07	Sand	Parcial	Halobatrachus didactylus	32	567.212	0.567212	Veiga et al09	3.54	2.00793
2007-12-06	2007	year1	Autumn	PardAU07	Sand	Parcial	Myliobatis aquila	29.1	62.0144	0.0620144	FilizBilge04	2.22	0.137672
2007-12-06	2007	year1	Autumn	PardAU07	Sand	Parcial	Myliobatis aquila	28	54.5253	0.0545253	FilizBilge04	2.22	0.121046
2007-12-06	2007	year1	Autumn	PardAU07	Sand	Parcial	Myliobatis aquila	29.7	66.3891	0.0663891	FilizBilge04	2.22	0.147384
2007-12-06	2007	year1	Autumn	PardAU07	Sand	Parcial	Torpedo torpedo	42.5	1274.81	1.27481	Veiga et al09	2.22	2.83009
2007-12-06	2007	year1	Autumn	PardAU07	Sand	Parcial	Torpedo torpedo	32.5	563.035	0.563035	Veiga et al09	2.22	1.24994
2007-12-06	2007	year1	Autumn	PardAU07	Sand	Parcial	Bothus podas	20.5	102.738	0.102738	Morato etal01	3.31	0.340064
2007-12-06	2007	year1	Autumn	PardAU07	Sand	Parcial	Bothus podas	19.7	90.7249	0.0907249	Morato etal01	3.31	0.300299
2007-12-06	2007	year1	Autumn	PardAU07	Sand	Parcial	Bothus podas	22	128.098	0.128098	Morato etal01	3.31	0.424004
2007-12-06	2007	year1	Autumn	PardAU07	Sand	Parcial	Bothus podas	20.4	101.181	0.101181	Morato etal01	3.31	0.334909
2007-12-06	2007	year1	Autumn	PardAU07	Sand	Parcial	Bothus podas	19.9	93.6334	0.0936334	Morato etal01	3.31	0.309927
2007-12-06	2007	year1	Autumn	PardAU07	Sand	Parcial	Bothus podas	24	168.11	0.16811	Morato etal01	3.31	0.556444
2007-12-06	2007	year1	Autumn	PardAU07	Sand	Parcial	Bothus podas	21.6	120.962	0.120962	Morato etal01	3.31	0.400383
2007-12-06	2007	year1	Autumn	PardAU07	Sand	Parcial	Bothus podas	23.5	157.409	0.157409	Morato etal01	3.31	0.521024
2007-12-06	2007	year1	Autumn	PardAU07	Sand	Parcial	Arnoglossus thori	18	51.8223	0.0518223	Santos etal02	3.31	0.171532
2007-12-06	2007	year1	Autumn	PardAU07	Sand	Parcial	Torpedo torpedo	29.8	432.305	0.432305	Veiga et al09	2.22	0.959717
2007-12-06	2007	year1	Autumn	PardAU07	Sand	Parcial	Solea senegalensis	30.5	268.372	0.268372	Veiga et al09	14.43	3.87261
2007-12-06	2007	year1	Autumn	PardAU07	Sand	Parcial	Solea senegalensis	37	472.255	0.472255	Veiga et al09	14.43	6.81463
2007-12-06	2007	year1	Autumn	PardAU07	Sand	Parcial	Solea senegalensis	36	435.88	0.43588	Veiga et al09	14.43	6.28975
2007-12-06	2007	year1	Autumn	PardAU07	Sand	Parcial	Solea senegalensis	30.6	270.955	0.270955	Veiga et al09	14.43	3.90988
2007-12-06	2007	year1	Autumn	PardAU07	Sand	Parcial	Solea senegalensis	32.1	311.67	0.31167	Veiga et al09	14.43	4.4974
2007-12-06	2007	year1	Autumn	PardAU07	Sand	Parcial	Solea senegalensis	38.5	530.474	0.530474	Veiga et al09	14.43	7.65474
2007-12-06	2007	year1	Autumn	PardAU07	Sand	Parcial	Solea senegalensis	34	368.766	0.368766	Veiga et al09	14.43	5.32129
2007-12-06	2007	year1	Autumn	PardAU07	Sand	Parcial	Mullus surmuletus	29	453.182	0.453182	Veiga et al09	10.94	4.95781
2007-12-06	2007	year1	Autumn	PardAU07	Sand	Parcial	Chelidonichthys lucerna	31	267.98	0.26798	Santos etal02	1.28	0.343015
2007-12-06	2007	year1	Autumn	PardAU07	Sand	Parcial	Merluccius merluccius	30.3	208.141	0.208141	Santos etal02	4.19	0.87211
2007-12-06	2007	year1	Autumn	PardAU07	Sand	Parcial	Merluccius merluccius	22.5	79.1391	0.0791391	Santos etal02	4.19	0.331593
2007-12-06	2007	year1	Autumn	ParfAU07	Mud	Parcial	Microchirus azevia	28	252.501	0.252501	Veiga et al09	9.22	2.32805
2007-12-06	2007	year1	Autumn	ParfAU07	Mud	Parcial	Microchirus azevia	25	179.546	0.179546	Veiga et al09	9.22	1.65541
2007-12-06	2007	year1	Autumn	ParfAU07	Mud	Parcial	Microchirus azevia	29	280.618	0.280618	Veiga et al09	9.22	2.5873
2007-12-06	2007	year1	Autumn	ParfAU07	Mud	Parcial	Microchirus azevia	28.4	263.51	0.26351	Veiga et al09	9.22	2.42956
2007-12-06	2007	year1	Autumn	ParfAU07	Mud	Parcial	Microchirus azevia	29.2	286.482	0.286482	Veiga et al09	9.22	2.64136
2007-12-06	2007	year1	Autumn	ParfAU07	Mud	Parcial	Microchirus azevia	28.7	271.975	0.271975	Veiga et al09	9.22	2.50761
2007-12-06	2007	year1	Autumn	ParfAU07	Mud	Parcial	Microchirus azevia	29	280.618	0.280618	Veiga et al09	9.22	2.5873
2007-12-06	2007	year1	Autumn	ParfAU07	Mud	Parcial	Microchirus azevia	27.5	239.176	0.239176	Veiga et al09	9.22	2.2052
2007-12-06	2007	year1	Autumn	ParfAU07	Mud	Parcial	Microchirus azevia	27	226.329	0.226329	Veiga et al09	9.22	2.08675
2007-12-06	2007	year1	Autumn	ParfAU07	Mud	Parcial	Trigloporus lastoviza	23.3	140.414	0.140414	Santos etal02	1.28	0.17973
2007-12-06	2007	year1	Autumn	ParfAU07	Mud	Parcial	Trigloporus lastoviza	18	64.2387	0.0642387	Santos etal02	1.28	0.0822256
2007-12-06	2007	year1	Autumn	ParfAU07	Mud	Parcial	Trigloporus lastoviza	26.5	207.375	0.207375	Santos etal02	1.28	0.26544
2007-12-06	2007	year1	Autumn	ParfAU07	Mud	Parcial	Trigloporus lastoviza	23.5	144.098	0.144098	Santos etal02	1.28	0.184445
2007-12-06	2007	year1	Autumn	ParfAU07	Mud	Parcial	Trigloporus lastoviza	21.5	110.055	0.110055	Santos etal02	1.28	0.14087
2007-12-06	2007	year1	Autumn	ParfAU07	Mud	Parcial	Trigloporus lastoviza	22.6	128.018	0.128018	Santos etal02	1.28	0.163863
2007-12-06	2007	year1	Autumn	ParfAU07	Mud	Parcial	Trigloporus lastoviza	24.2	157.5	0.1575	Santos etal02	1.28	0.201601
2007-12-06	2007	year1	Autumn	ParfAU07	Mud	Parcial	Trigloporus lastoviza	30.2	308.136	0.308136	Santos etal02	1.28	0.394414
2007-12-06	2007	year1	Autumn	ParfAU07	Mud	Parcial	Trigloporus lastoviza	25.5	184.56	0.18456	Santos etal02	1.28	0.236237
2007-12-06	2007	year1	Autumn	ParfAU07	Mud	Parcial	Chelidonichthys lucerna	37.5	456.47	0.45647	Santos etal02	1.28	0.584281
2007-12-06	2007	year1	Autumn	ParfAU07	Mud	Parcial	Chelidonichthys lucerna	32.7	311.155	0.311155	Santos etal02	1.28	0.398279
2007-12-06	2007	year1	Autumn	ParfAU07	Mud	Parcial	Chelidonichthys lucerna	35.5	391.572	0.391572	Santos etal02	1.28	0.501212
2007-12-06	2007	year1	Autumn	ParfAU07	Mud	Parcial	Solea senegalensis	32.5	323.168	0.323168	Veiga et al09	14.43	4.66331
2007-12-06	2007	year1	Autumn	ParfAU07	Mud	Parcial	Solea senegalensis	31.5	294.933	0.294933	Veiga et al09	14.43	4.25588
2007-12-06	2007	year1	Autumn	ParfAU07	Mud	Parcial	Solea senegalensis	36.5	453.828	0.453828	Veiga et al09	14.43	6.54873
2007-12-06	2007	year1	Autumn	ParfAU07	Mud	Parcial	Mugil cephalus	38	314.361	0.314361	Koutrakis&Tsiklinas03	3.54	1.11284
2007-12-06	2007	year1	Autumn	ParfAU07	Mud	Parcial	Mugil cephalus	44.3	481.466	0.481466	Koutrakis&Tsiklinas03	3.54	1.70439
2007-12-06	2007	year1	Autumn	ParfAU07	Mud	Parcial	Merluccius merluccius	40.6	538.581	0.538581	Santos etal02	4.19	2.25665
2007-12-06	2007	year1	Autumn	ParfAU07	Mud	Parcial	Merluccius merluccius	33.2	280.109	0.280109	Santos etal02	4.19	1.17366
2007-12-06	2007	year1	Autumn	ParfAU07	Mud	Parcial	Merluccius merluccius	27.7	155.513	0.155513	Santos etal02	4.19	0.6516
2007-12-06	2007	year1	Autumn	ParfAU07	Mud	Parcial	Merluccius merluccius	27.6	153.696	0.153696	Santos etal02	4.19	0.643988
2007-12-06	2007	year1	Autumn	ParfAU07	Mud	Parcial	Merluccius merluccius	28	161.052	0.161052	Santos etal02	4.19	0.674808
2007-12-06	2007	year1	Autumn	ParfAU07	Mud	Parcial	Mullus surmuletus	23.9	237.724	0.237724	Veiga et al09	10.94	2.6007
2007-12-06	2007	year1	Autumn	ParfAU07	Mud	Parcial	Mullus surmuletus	24.1	244.425	0.244425	Veiga et al09	10.94	2.67401
2007-12-06	2007	year1	Autumn	ParfAU07	Mud	Parcial	Trisopterus luscus	19.9	91.0786	0.0910786	Santos etal02	2.35	0.214035
2007-12-06	2007	year1	Autumn	ParfAU07	Mud	Parcial	Trisopterus luscus	18.4	69.5561	0.0695561	Santos etal02	2.35	0.163457
2007-12-06	2007	year1	Autumn	ParfAU07	Mud	Parcial	Raja clavata	59.8	1375.5	1.3755	Mendes etal04	2.6	3.57631
2007-12-06	2007	year1	Autumn	ParfAU07	Mud	Parcial	Microchirus azevia	29	280.618	0.280618	Veiga et al09	9.22	2.5873
2007-12-06	2007	year1	Autumn	ParfAU07	Mud	Parcial	Microchirus azevia	27.1	228.861	0.228861	Veiga et al09	9.22	2.1101
2007-12-06	2007	year1	Autumn	ParfAU07	Mud	Parcial	Chelidonichthys obscurus	23.3	108.71	0.10871	Santos etal02	1.28	0.139149
2007-12-06	2007	year1	Autumn	ParfAU07	Mud	Parcial	Chelidonichthys obscurus	24.6	129.232	0.129232	Santos etal02	1.28	0.165417
2007-12-06	2007	year1	Autumn	ParfAU07	Mud	Parcial	Solea solea	30.4	276.155	0.276155	Veiga et al09	14.43	3.98491
2007-12-06	2007	year1	Autumn	ParfAU07	Mud	Parcial	Solea solea	26.6	184.477	0.184477	Veiga et al09	14.43	2.662
2007-12-06	2007	year1	Autumn	ParfAU07	Mud	Parcial	Solea solea	29.9	262.659	0.262659	Veiga et al09	14.43	3.79016
2007-12-06	2007	year1	Autumn	ParfAU07	Mud	Parcial	Solea solea	25.5	162.378	0.162378	Veiga et al09	14.43	2.34311
2007-12-06	2007	year1	Autumn	ParfAU07	Mud	Parcial	Trisopterus luscus	21	109.596	0.109596	Santos etal02	2.35	0.257551
2007-12-06	2007	year1	Autumn	ParfAU07	Mud	Parcial	Trigloporus lastoviza	23.2	138.596	0.138596	Santos etal02	1.28	0.177403
2007-12-06	2007	year1	Autumn	ParfAU07	Mud	Parcial	Trigloporus lastoviza	26	195.745	0.195745	Santos etal02	1.28	0.250554
2007-12-06	2007	year1	Autumn	ParfAU07	Mud	Parcial	Trigloporus lastoviza	20	88.398	0.088398	Santos etal02	1.28	0.113149
2007-12-06	2007	year1	Autumn	ParfAU07	Mud	Parcial	Merluccius merluccius	31	224.173	0.224173	Santos etal02	4.19	0.939287
2007-12-06	2007	year1	Autumn	ParfAU07	Mud	Parcial	Merluccius merluccius	29.5	190.81	0.19081	Santos etal02	4.19	0.799495
2007-12-06	2007	year1	Autumn	ParfAU07	Mud	Parcial	Microchirus azevia	28	252.501	0.252501	Veiga et al09	9.22	2.32805
2007-12-06	2007	year1	Autumn	ParfAU07	Mud	Parcial	Microchirus azevia	29	280.618	0.280618	Veiga et al09	9.22	2.5873
2007-12-06	2007	year1	Autumn	ParfAU07	Mud	Parcial	Microchirus azevia	23	139.708	0.139708	Veiga et al09	9.22	1.2881
2007-12-06	2007	year1	Autumn	ParfAU07	Mud	Parcial	Microchirus azevia	28.7	271.975	0.271975	Veiga et al09	9.22	2.50761
2007-12-06	2007	year1	Autumn	ParfAU07	Mud	Parcial	Trisopterus luscus	21.5	118.837	0.118837	Santos etal02	2.35	0.279266
2007-12-06	2007	year1	Autumn	ParfAU07	Mud	Parcial	Chelidonichthys obscurus	22.5	97.2619	0.0972619	Santos etal02	1.28	0.124495
2007-12-06	2007	year1	Autumn	ParfAU07	Mud	Parcial	Chelidonichthys lucerna	29.5	233.257	0.233257	Santos etal02	1.28	0.298569
2007-12-07	2007	year1	Autumn	CmufAU07	Mud	Complementar	Pagellus acarne	17.4	67.7892	0.0677892	Veiga et al09	4.57	0.309797
2007-12-07	2007	year1	Autumn	CmufAU07	Mud	Complementar	Pagellus acarne	25	204.154	0.204154	Veiga et al09	4.57	0.932986
2007-12-07	2007	year1	Autumn	CmufAU07	Mud	Complementar	Pagellus acarne	20.6	113.292	0.113292	Veiga et al09	4.57	0.517747
2007-12-07	2007	year1	Autumn	CmufAU07	Mud	Complementar	Pagellus acarne	17.9	73.8907	0.0738907	Veiga et al09	4.57	0.337681
2007-12-07	2007	year1	Autumn	CmufAU07	Mud	Complementar	Pagellus acarne	20	103.55	0.10355	Veiga et al09	4.57	0.473222
2007-12-07	2007	year1	Autumn	CmufAU07	Mud	Complementar	Pagellus acarne	18	75.1537	0.0751537	Veiga et al09	4.57	0.343452
2007-12-07	2007	year1	Autumn	CmufAU07	Mud	Complementar	Pagellus acarne	18.1	76.431	0.076431	Veiga et al09	4.57	0.34929
2007-12-07	2007	year1	Autumn	CmufAU07	Mud	Complementar	Pagellus acarne	20	103.55	0.10355	Veiga et al09	4.57	0.473222
2007-12-07	2007	year1	Autumn	CmufAU07	Mud	Complementar	Pagellus acarne	18.2	77.7229	0.0777229	Veiga et al09	4.57	0.355194
2007-12-07	2007	year1	Autumn	CmufAU07	Mud	Complementar	Merluccius merluccius	26.1	128.178	0.128178	Santos etal02	4.19	0.537068
2007-12-07	2007	year1	Autumn	CmufAU07	Mud	Complementar	Merluccius merluccius	24.5	104.364	0.104364	Santos etal02	4.19	0.437285
2007-12-07	2007	year1	Autumn	CmufAU07	Mud	Complementar	Merluccius merluccius	27.9	159.191	0.159191	Santos etal02	4.19	0.66701
2007-12-07	2007	year1	Autumn	CmufAU07	Mud	Complementar	Merluccius merluccius	32.7	266.634	0.266634	Santos etal02	4.19	1.1172
2007-12-07	2007	year1	Autumn	CmufAU07	Mud	Complementar	Merluccius merluccius	26	126.59	0.12659	Santos etal02	4.19	0.530411
2007-12-07	2007	year1	Autumn	CmufAU07	Mud	Complementar	Chelidonichthys obscurus	21.3	81.6827	0.0816827	Santos etal02	1.28	0.104554
2007-12-07	2007	year1	Autumn	CmufAU07	Mud	Complementar	Chelidonichthys obscurus	22	90.5435	0.0905435	Santos etal02	1.28	0.115896
2007-12-07	2007	year1	Autumn	CmufAU07	Mud	Complementar	Chelidonichthys obscurus	20.4	71.1891	0.0711891	Santos etal02	1.28	0.091122
2007-12-07	2007	year1	Autumn	CmufAU07	Mud	Complementar	Chelidonichthys obscurus	21.7	86.6693	0.0866693	Santos etal02	1.28	0.110937
2007-12-07	2007	year1	Autumn	CmufAU07	Mud	Complementar	Chelidonichthys obscurus	23	104.314	0.104314	Santos etal02	1.28	0.133522
2007-12-07	2007	year1	Autumn	CmufAU07	Mud	Complementar	Chelidonichthys obscurus	21	78.0746	0.0780746	Santos etal02	1.28	0.0999355
2007-12-07	2007	year1	Autumn	CmufAU07	Mud	Complementar	Chelidonichthys obscurus	24.5	127.566	0.127566	Santos etal02	1.28	0.163285
2007-12-07	2007	year1	Autumn	CmufAU07	Mud	Complementar	Trigloporus lastoviza	27	219.459	0.219459	Santos etal02	1.28	0.280908
2007-12-07	2007	year1	Autumn	CmufAU07	Mud	Complementar	Microchirus azevia	24.4	166.891	0.166891	Veiga et al09	9.22	1.53873
2007-12-07	2007	year1	Autumn	CmufAU07	Mud	Complementar	Microchirus azevia	26.5	213.952	0.213952	Veiga et al09	9.22	1.97263
2007-12-07	2007	year1	Autumn	CmufAU07	Mud	Complementar	Microchirus azevia	24.6	171.04	0.17104	Veiga et al09	9.22	1.57699
2007-12-07	2007	year1	Autumn	CmufAU07	Mud	Complementar	Phycis phycis	30.5	302.162	0.302162	Mendes etal04	3.64	1.09987
2007-12-07	2007	year1	Autumn	CmufAU07	Mud	Complementar	Spondyliosoma cantharus	29.9	376.397	0.376397	Veiga et al09	1.25	0.470496
2007-12-07	2007	year1	Autumn	CmufAU07	Mud	Complementar	Spondyliosoma cantharus	20.5	120.743	0.120743	Veiga et al09	1.25	0.150928
2007-12-07	2007	year1	Autumn	CmufAU07	Mud	Complementar	Trisopterus luscus	17.7	60.8681	0.0608681	Santos etal02	2.35	0.14304
2007-12-07	2007	year1	Autumn	CmufAU07	Mud	Complementar	Chelidonichthys lucerna	33.4	330.153	0.330153	Santos etal02	1.28	0.422596
2007-12-07	2007	year1	Autumn	CmufAU07	Mud	Complementar	Chelidonichthys lucerna	25.5	155.157	0.155157	Santos etal02	1.28	0.198601
2007-12-07	2007	year1	Autumn	CmufAU07	Mud	Complementar	Trisopterus luscus	20.5	100.878	0.100878	Santos etal02	2.35	0.237062
2007-12-07	2007	year1	Autumn	CmufAU07	Mud	Complementar	Trisopterus luscus	22.8	145.431	0.145431	Santos etal02	2.35	0.341763
2007-12-07	2007	year1	Autumn	CmufAU07	Mud	Complementar	Trisopterus luscus	21.5	118.837	0.118837	Santos etal02	2.35	0.279266
2007-12-07	2007	year1	Autumn	CmufAU07	Mud	Complementar	Solea solea	28.7	232.084	0.232084	Veiga et al09	14.43	3.34897
2007-12-07	2007	year1	Autumn	CmufAU07	Mud	Complementar	Merluccius merluccius	26	126.59	0.12659	Santos etal02	4.19	0.530411
2007-12-07	2007	year1	Autumn	CmufAU07	Mud	Complementar	Merluccius merluccius	28	161.052	0.161052	Santos etal02	4.19	0.674808
2007-12-07	2007	year1	Autumn	CmufAU07	Mud	Complementar	Merluccius merluccius	30.9	221.832	0.221832	Santos etal02	4.19	0.929478
2007-12-07	2007	year1	Autumn	CmufAU07	Mud	Complementar	Merluccius merluccius	24.4	102.986	0.102986	Santos etal02	4.19	0.431513
2007-12-07	2007	year1	Autumn	CmufAU07	Mud	Complementar	Pagellus acarne	20	103.55	0.10355	Veiga et al09	4.57	0.473222
2007-12-07	2007	year1	Autumn	CmufAU07	Mud	Complementar	Pagellus acarne	21	120.118	0.120118	Veiga et al09	4.57	0.54894
2007-12-07	2007	year1	Autumn	CmufAU07	Mud	Complementar	Pagellus acarne	25	204.154	0.204154	Veiga et al09	4.57	0.932986
2007-12-07	2007	year1	Autumn	CmufAU07	Mud	Complementar	Pagellus acarne	19.3	92.9137	0.0929137	Veiga et al09	4.57	0.424615
2007-12-07	2007	year1	Autumn	CmufAU07	Mud	Complementar	Pagellus acarne	17.5	68.9814	0.0689814	Veiga et al09	4.57	0.315245
2007-12-07	2007	year1	Autumn	CmufAU07	Mud	Complementar	Pagellus acarne	21.2	123.632	0.123632	Veiga et al09	4.57	0.565
2007-12-07	2007	year1	Autumn	CmufAU07	Mud	Complementar	Pagellus acarne	18.5	81.6862	0.0816862	Veiga et al09	4.57	0.373306
2007-12-07	2007	year1	Autumn	CmufAU07	Mud	Complementar	Pagellus acarne	18.5	81.6862	0.0816862	Veiga et al09	4.57	0.373306
2007-12-07	2007	year1	Autumn	CmufAU07	Mud	Complementar	Pagellus acarne	20.5	111.628	0.111628	Veiga et al09	4.57	0.510139
2007-12-07	2007	year1	Autumn	CmufAU07	Mud	Complementar	Pagellus acarne	21.7	132.718	0.132718	Veiga et al09	4.57	0.606521
2007-12-07	2007	year1	Autumn	CmufAU07	Mud	Complementar	Diplodus vulgaris	26.5	361.065	0.361065	Veiga et al09	3.79	1.36844
2007-12-07	2007	year1	Autumn	CmufAU07	Mud	Complementar	Chelidonichthys lucerna	27	182.066	0.182066	Santos etal02	1.28	0.233044
2007-12-07	2007	year1	Autumn	CmufAU07	Mud	Complementar	Solea solea	29	239.491	0.239491	Veiga et al09	14.43	3.45586
2007-12-07	2007	year1	Autumn	CmufAU07	Mud	Complementar	Solea solea	25	152.947	0.152947	Veiga et al09	14.43	2.20703
2007-12-07	2007	year1	Autumn	CmufAU07	Mud	Complementar	Solea solea	26.5	182.389	0.182389	Veiga et al09	14.43	2.63188
2007-12-07	2007	year1	Autumn	CmufAU07	Mud	Complementar	Solea solea	26.3	178.262	0.178262	Veiga et al09	14.43	2.57232
2007-12-07	2007	year1	Autumn	CmufAU07	Mud	Complementar	Solea solea	22.7	114.263	0.114263	Veiga et al09	14.43	1.64882
2007-12-07	2007	year1	Autumn	CmufAU07	Mud	Complementar	Solea senegalensis	34	368.766	0.368766	Veiga et al09	14.43	5.32129
2007-12-07	2007	year1	Autumn	CmufAU07	Mud	Complementar	Mullus surmuletus	25	276.223	0.276223	Veiga et al09	10.94	3.02188
2007-12-07	2007	year1	Autumn	CmufAU07	Mud	Complementar	Spondyliosoma cantharus	28.5	325.768	0.325768	Veiga et al09	1.25	0.40721
2007-12-07	2007	year1	Autumn	CmufAU07	Mud	Complementar	Microchirus azevia	26	202.034	0.202034	Veiga et al09	9.22	1.86276
2007-12-07	2007	year1	Autumn	CmufAU07	Mud	Complementar	Microchirus azevia	28.2	257.966	0.257966	Veiga et al09	9.22	2.37845
2007-12-07	2007	year1	Autumn	CmufAU07	Mud	Complementar	Microchirus azevia	26.2	206.746	0.206746	Veiga et al09	9.22	1.9062
2007-12-07	2007	year1	Autumn	CmufAU07	Mud	Complementar	Microchirus azevia	26.5	213.952	0.213952	Veiga et al09	9.22	1.97263
2007-12-07	2007	year1	Autumn	CmufAU07	Mud	Complementar	Microchirus azevia	23.5	149.047	0.149047	Veiga et al09	9.22	1.37421
2007-12-07	2007	year1	Autumn	CmufAU07	Mud	Complementar	Pagellus acarne	18.6	83.0369	0.0830369	Veiga et al09	4.57	0.379478
2007-12-07	2007	year1	Autumn	CmufAU07	Mud	Complementar	Pagellus acarne	17.5	68.9814	0.0689814	Veiga et al09	4.57	0.315245
2007-12-07	2007	year1	Autumn	CmufAU07	Mud	Complementar	Pagellus acarne	18	75.1537	0.0751537	Veiga et al09	4.57	0.343452
2007-12-07	2007	year1	Autumn	CmufAU07	Mud	Complementar	Pagellus acarne	22.1	140.301	0.140301	Veiga et al09	4.57	0.641176
2007-12-07	2007	year1	Autumn	CmufAU07	Mud	Complementar	Trigloporus lastoviza	24	153.589	0.153589	Santos etal02	1.28	0.196595
2007-12-07	2007	year1	Autumn	CmufAU07	Mud	Complementar	Merluccius merluccius	26.1	128.178	0.128178	Santos etal02	4.19	0.537068
2007-12-07	2007	year1	Autumn	CmudAU07	Sand	Complementar	Halobatrachus didactylus	26.9	339.765	0.339765	Veiga et al09	3.54	1.20277
2007-12-07	2007	year1	Autumn	CmudAU07	Sand	Complementar	Halobatrachus didactylus	24.6	260.972	0.260972	Veiga et al09	3.54	0.923842
2007-12-07	2007	year1	Autumn	CmudAU07	Sand	Complementar	Merluccius merluccius	38.5	453.223	0.453223	Santos etal02	4.19	1.899
2007-12-07	2007	year1	Autumn	CmudAU07	Sand	Complementar	Merluccius merluccius	25.3	115.848	0.115848	Santos etal02	4.19	0.485403
2007-12-07	2007	year1	Autumn	CmudAU07	Sand	Complementar	Merluccius merluccius	28.8	176.488	0.176488	Santos etal02	4.19	0.739486
2007-12-07	2007	year1	Autumn	CmudAU07	Sand	Complementar	Merluccius merluccius	25	111.444	0.111444	Santos etal02	4.19	0.466951
2007-12-07	2007	year1	Autumn	CmudAU07	Sand	Complementar	Merluccius merluccius	28	161.052	0.161052	Santos etal02	4.19	0.674808
2007-12-07	2007	year1	Autumn	CmudAU07	Sand	Complementar	Solea senegalensis	34.2	375.148	0.375148	Veiga et al09	14.43	5.41338
2007-12-07	2007	year1	Autumn	CmudAU07	Sand	Complementar	Solea senegalensis	30.2	260.723	0.260723	Veiga et al09	14.43	3.76224
2007-12-07	2007	year1	Autumn	CmudAU07	Sand	Complementar	Solea senegalensis	35.6	421.864	0.421864	Veiga et al09	14.43	6.0875
2007-12-07	2007	year1	Autumn	CmudAU07	Sand	Complementar	Solea senegalensis	35.2	408.147	0.408147	Veiga et al09	14.43	5.88957
2007-12-07	2007	year1	Autumn	CmudAU07	Sand	Complementar	Solea senegalensis	37.5	491.167	0.491167	Veiga et al09	14.43	7.08754
2007-12-07	2007	year1	Autumn	CmudAU07	Sand	Complementar	Solea senegalensis	32.6	326.085	0.326085	Veiga et al09	14.43	4.70541
2007-12-07	2007	year1	Autumn	CmudAU07	Sand	Complementar	Solea senegalensis	30.2	260.723	0.260723	Veiga et al09	14.43	3.76224
2007-12-07	2007	year1	Autumn	CmudAU07	Sand	Complementar	Solea senegalensis	36.2	443.002	0.443002	Veiga et al09	14.43	6.39252
2007-12-07	2007	year1	Autumn	CmudAU07	Sand	Complementar	Bothus podas	19	81.0289	0.0810289	Morato etal01	3.31	0.268206
2007-12-07	2007	year1	Autumn	CmudAU07	Sand	Complementar	Bothus podas	19	81.0289	0.0810289	Morato etal01	3.31	0.268206
2007-12-07	2007	year1	Autumn	CmudAU07	Sand	Complementar	Bothus podas	20.4	101.181	0.101181	Morato etal01	3.31	0.334909
2007-12-07	2007	year1	Autumn	CmudAU07	Sand	Complementar	Bothus podas	18.4	73.3001	0.0733001	Morato etal01	3.31	0.242623
2007-12-07	2007	year1	Autumn	CmudAU07	Sand	Complementar	Bothus podas	23.4	155.326	0.155326	Morato etal01	3.31	0.514129
2007-12-07	2007	year1	Autumn	CmudAU07	Sand	Complementar	Chelidonichthys obscurus	22.5	97.2619	0.0972619	Santos etal02	1.28	0.124495
2007-12-07	2007	year1	Autumn	CmudAU07	Sand	Complementar	Chelidonichthys obscurus	25	136.044	0.136044	Santos etal02	1.28	0.174137
2007-12-07	2007	year1	Autumn	CmudAU07	Sand	Complementar	Mullus surmuletus	22.5	194.369	0.194369	Veiga et al09	10.94	2.12639
2007-12-07	2007	year1	Autumn	CmudAU07	Sand	Complementar	Mullus surmuletus	26.2	322.982	0.322982	Veiga et al09	10.94	3.53343
2007-12-07	2007	year1	Autumn	CmudAU07	Sand	Complementar	Chelidonichthys lucerna	33.7	338.517	0.338517	Santos etal02	1.28	0.433302
2007-12-07	2007	year1	Autumn	CmudAU07	Sand	Complementar	Chelidonichthys lucerna	30	244.488	0.244488	Santos etal02	1.28	0.312945
2007-12-07	2007	year1	Autumn	CmudAU07	Sand	Complementar	Chelidonichthys lucerna	26	163.82	0.16382	Santos etal02	1.28	0.20969
2007-12-07	2007	year1	Autumn	CmudAU07	Sand	Complementar	Chelidonichthys lucerna	33.7	338.517	0.338517	Santos etal02	1.28	0.433302
2007-12-07	2007	year1	Autumn	CmudAU07	Sand	Complementar	Merluccius merluccius	31.3	231.299	0.231299	Santos etal02	4.19	0.969142
2007-12-07	2007	year1	Autumn	CmudAU07	Sand	Complementar	Merluccius merluccius	29	180.502	0.180502	Santos etal02	4.19	0.756302
2007-12-07	2007	year1	Autumn	CmudAU07	Sand	Complementar	Merluccius merluccius	29.2	184.578	0.184578	Santos etal02	4.19	0.77338
2007-12-07	2007	year1	Autumn	CmudAU07	Sand	Complementar	Arnoglossus imperialis	19.5	59.323	0.059323	Borges etal03	3.31	0.196359
2007-12-07	2007	year1	Autumn	CmudAU07	Sand	Complementar	Merluccius merluccius	30.1	203.71	0.20371	Santos etal02	4.19	0.853545
2007-12-07	2007	year1	Autumn	CmudAU07	Sand	Complementar	Merluccius merluccius	27.7	155.513	0.155513	Santos etal02	4.19	0.6516
2007-12-07	2007	year1	Autumn	CmudAU07	Sand	Complementar	Merluccius merluccius	28.2	164.82	0.16482	Santos etal02	4.19	0.690595
2007-12-07	2007	year1	Autumn	CmudAU07	Sand	Complementar	Merluccius merluccius	30.2	205.917	0.205917	Santos etal02	4.19	0.862793
2007-12-07	2007	year1	Autumn	CmudAU07	Sand	Complementar	Trisopterus luscus	20.1	94.2662	0.0942662	Santos etal02	2.35	0.221526
2007-12-07	2007	year1	Autumn	CmudAU07	Sand	Complementar	Trisopterus luscus	21.6	120.749	0.120749	Santos etal02	2.35	0.28376
2008-05-06	2008	year1	Spring	PrfSP08	Mud	Total	Solea solea	35.5	441.216	0.441216	Veiga et al09	14.43	6.36674
2008-05-06	2008	year1	Spring	PrfSP08	Mud	Total	Solea solea	37.5	520.675	0.520675	Veiga et al09	14.43	7.51334
2008-05-06	2008	year1	Spring	PrfSP08	Mud	Total	Solea solea	31.5	307.462	0.307462	Veiga et al09	14.43	4.43668
2008-05-06	2008	year1	Spring	PrfSP08	Mud	Total	Solea solea	34.9	419.068	0.419068	Veiga et al09	14.43	6.04715
2008-05-06	2008	year1	Spring	PrfSP08	Mud	Total	Solea solea	37	499.982	0.499982	Veiga et al09	14.43	7.21474
2008-05-06	2008	year1	Spring	PrfSP08	Mud	Total	Solea solea	30	265.322	0.265322	Veiga et al09	14.43	3.82859
2008-05-06	2008	year1	Spring	PrfSP08	Mud	Total	Solea solea	32.4	334.777	0.334777	Veiga et al09	14.43	4.83083
2008-05-06	2008	year1	Spring	PrfSP08	Mud	Total	Solea solea	36	460.26	0.46026	Veiga et al09	14.43	6.64155
2008-05-06	2008	year1	Spring	PrfSP08	Mud	Total	Solea solea	33.5	370.309	0.370309	Veiga et al09	14.43	5.34356
2008-05-06	2008	year1	Spring	PrfSP08	Mud	Total	Solea solea	44	843.936	0.843936	Veiga et al09	14.43	12.178
2008-05-06	2008	year1	Spring	PrfSP08	Mud	Total	Merluccius merluccius	40	513.148	0.513148	Santos etal02	4.19	2.15009
2008-05-06	2008	year1	Spring	PrfSP08	Mud	Total	Merluccius merluccius	26.4	133.027	0.133027	Santos etal02	4.19	0.557385
2008-05-06	2008	year1	Spring	PrfSP08	Mud	Total	Merluccius merluccius	25.5	118.85	0.11885	Santos etal02	4.19	0.497981
2008-05-06	2008	year1	Spring	PrfSP08	Mud	Total	Merluccius merluccius	31.3	231.299	0.231299	Santos etal02	4.19	0.969142
2008-05-06	2008	year1	Spring	PrfSP08	Mud	Total	Microchirus azevia	24.4	166.891	0.166891	Veiga et al09	9.22	1.53873
2008-05-06	2008	year1	Spring	PrfSP08	Mud	Total	Citharus linguatula	28.5	169.232	0.169232	Santos etal02	3.31	0.560159
2008-05-06	2008	year1	Spring	PrfSP08	Mud	Total	Raja clavata	30.6	157.872	0.157872	Mendes etal04	2.6	0.410468
2008-05-06	2008	year1	Spring	PrfSP08	Mud	Total	Raja clavata	31.5	173.373	0.173373	Mendes etal04	2.6	0.45077
2008-05-06	2008	year1	Spring	PrfSP08	Mud	Total	Raja clavata	36	266.903	0.266903	Mendes etal04	2.6	0.693948
2008-05-06	2008	year1	Spring	PrfSP08	Mud	Total	Scorpaena porcus	20	208.053	0.208053	Petrarkis&Stergiou94	3.54	0.736508
2008-05-06	2008	year1	Spring	PrfSP08	Mud	Total	Diplodus vulgaris	27.9	424.843	0.424843	Veiga et al09	3.79	1.61016
2008-05-06	2008	year1	Spring	PpdSP08	Sand	Parcial	Solea senegalensis	32	308.838	0.308838	Veiga et al09	14.43	4.45653
2008-05-06	2008	year1	Spring	PpdSP08	Sand	Parcial	Solea senegalensis	31	281.447	0.281447	Veiga et al09	14.43	4.06127
2008-05-06	2008	year1	Spring	PpdSP08	Sand	Parcial	Solea senegalensis	47	950.831	0.950831	Veiga et al09	14.43	13.7205
2008-05-06	2008	year1	Spring	PpdSP08	Sand	Parcial	Solea senegalensis	43	732.995	0.732995	Veiga et al09	14.43	10.5771
2008-05-06	2008	year1	Spring	PpdSP08	Sand	Parcial	Solea senegalensis	37	472.255	0.472255	Veiga et al09	14.43	6.81463
2008-05-06	2008	year1	Spring	PpdSP08	Sand	Parcial	Solea senegalensis	36	435.88	0.43588	Veiga et al09	14.43	6.28975
2008-05-06	2008	year1	Spring	PpdSP08	Sand	Parcial	Solea senegalensis	34.5	384.856	0.384856	Veiga et al09	14.43	5.55347
2008-05-06	2008	year1	Spring	PpdSP08	Sand	Parcial	Solea senegalensis	42	684.237	0.684237	Veiga et al09	14.43	9.87355
2008-05-06	2008	year1	Spring	PpdSP08	Sand	Parcial	Solea senegalensis	30	255.705	0.255705	Veiga et al09	14.43	3.68982
2008-05-06	2008	year1	Spring	PpdSP08	Sand	Parcial	Solea senegalensis	32	308.838	0.308838	Veiga et al09	14.43	4.45653
2008-05-06	2008	year1	Spring	PpdSP08	Sand	Parcial	Chelidonichthys obscurus	27.7	188.599	0.188599	Santos etal02	1.28	0.241407
2008-05-06	2008	year1	Spring	PpdSP08	Sand	Parcial	Chelidonichthys obscurus	28	195.182	0.195182	Santos etal02	1.28	0.249833
2008-05-06	2008	year1	Spring	PpdSP08	Sand	Parcial	Chelidonichthys obscurus	26	154.146	0.154146	Santos etal02	1.28	0.197306
2008-05-06	2008	year1	Spring	PpdSP08	Sand	Parcial	Chelidonichthys obscurus	21	78.0746	0.0780746	Santos etal02	1.28	0.0999355
2008-05-06	2008	year1	Spring	PpdSP08	Sand	Parcial	Chelidonichthys obscurus	20.5	72.3065	0.0723065	Santos etal02	1.28	0.0925523
2008-05-06	2008	year1	Spring	PpdSP08	Sand	Parcial	Merluccius merluccius	31.3	231.299	0.231299	Santos etal02	4.19	0.969142
2008-05-06	2008	year1	Spring	PpdSP08	Sand	Parcial	Merluccius merluccius	30.5	212.638	0.212638	Santos etal02	4.19	0.890952
2008-05-06	2008	year1	Spring	PpdSP08	Sand	Parcial	Merluccius merluccius	31.3	231.299	0.231299	Santos etal02	4.19	0.969142
2008-05-06	2008	year1	Spring	PpdSP08	Sand	Parcial	Halobatrachus didactylus	26.5	325.067	0.325067	Veiga et al09	3.54	1.15074
2008-05-06	2008	year1	Spring	PpdSP08	Sand	Parcial	Halobatrachus didactylus	23.5	228.007	0.228007	Veiga et al09	3.54	0.807145
2008-05-06	2008	year1	Spring	PpdSP08	Sand	Parcial	Halobatrachus didactylus	29.5	446.129	0.446129	Veiga et al09	3.54	1.5793
2008-05-06	2008	year1	Spring	PpdSP08	Sand	Parcial	Raja undulata	42	336.726	0.336726	Veiga et al09	2.6	0.875486
2008-05-06	2008	year1	Spring	PpdSP08	Sand	Parcial	Phycis phycis	35	466.069	0.466069	Mendes etal04	3.64	1.69649
2008-05-06	2008	year1	Spring	PpdSP08	Sand	Parcial	Trigloporus lastoviza	27.5	232.006	0.232006	Santos etal02	1.28	0.296968
2008-05-06	2008	year1	Spring	PpdSP08	Sand	Parcial	Arnoglossus imperialis	18	46.1466	0.0461466	Borges etal03	3.31	0.152745
2008-05-06	2008	year1	Spring	PpdSP08	Sand	Parcial	Chelidonichthys lucerna	33	319.209	0.319209	Santos etal02	1.28	0.408587
2008-05-06	2008	year1	Spring	PpdSP08	Sand	Parcial	Solea senegalensis	32	308.838	0.308838	Veiga et al09	14.43	4.45653
2008-05-06	2008	year1	Spring	PpdSP08	Sand	Parcial	Solea senegalensis	31	281.447	0.281447	Veiga et al09	14.43	4.06127
2008-05-06	2008	year1	Spring	PpdSP08	Sand	Parcial	Solea senegalensis	40	593.228	0.593228	Veiga et al09	14.43	8.56028
2008-05-06	2008	year1	Spring	PpdSP08	Sand	Parcial	Torpedo torpedo	31	487.552	0.487552	Veiga et al09	2.22	1.08236
2008-05-06	2008	year1	Spring	PrdSP08	Sand	Total	Halobatrachus didactylus	39	1017.08	1.01708	Veiga et al09	3.54	3.60048
2008-05-06	2008	year1	Spring	PrdSP08	Sand	Total	Halobatrachus didactylus	33	621.147	0.621147	Veiga et al09	3.54	2.19886
2008-05-06	2008	year1	Spring	PrdSP08	Sand	Total	Halobatrachus didactylus	27	343.507	0.343507	Veiga et al09	3.54	1.21602
2008-05-06	2008	year1	Spring	PrdSP08	Sand	Total	Halobatrachus didactylus	29.5	446.129	0.446129	Veiga et al09	3.54	1.5793
2008-05-06	2008	year1	Spring	PrdSP08	Sand	Total	Merluccius merluccius	29	180.502	0.180502	Santos etal02	4.19	0.756302
2008-05-06	2008	year1	Spring	PrdSP08	Sand	Total	Merluccius merluccius	27.5	151.894	0.151894	Santos etal02	4.19	0.636438
2008-05-06	2008	year1	Spring	PrdSP08	Sand	Total	Merluccius merluccius	29	180.502	0.180502	Santos etal02	4.19	0.756302
2008-05-06	2008	year1	Spring	PrdSP08	Sand	Total	Merluccius merluccius	29.5	190.81	0.19081	Santos etal02	4.19	0.799495
2008-05-06	2008	year1	Spring	PrdSP08	Sand	Total	Merluccius merluccius	28.5	170.585	0.170585	Santos etal02	4.19	0.714751
2008-05-06	2008	year1	Spring	PrdSP08	Sand	Total	Merluccius merluccius	27.8	157.344	0.157344	Santos etal02	4.19	0.659273
2008-05-06	2008	year1	Spring	PrdSP08	Sand	Total	Merluccius merluccius	31.3	231.299	0.231299	Santos etal02	4.19	0.969142
2008-05-06	2008	year1	Spring	PrdSP08	Sand	Total	Arnoglossus thori	17.5	48.165	0.048165	Santos etal02	3.31	0.159426
2008-05-06	2008	year1	Spring	PrdSP08	Sand	Total	Arnoglossus thori	14.5	29.5497	0.0295497	Santos etal02	3.31	0.0978094
2008-05-06	2008	year1	Spring	PrdSP08	Sand	Total	Chelidonichthys obscurus	27	173.834	0.173834	Santos etal02	1.28	0.222508
2008-05-06	2008	year1	Spring	PrdSP08	Sand	Total	Chelidonichthys obscurus	22.5	97.2619	0.0972619	Santos etal02	1.28	0.124495
2008-05-06	2008	year1	Spring	PrdSP08	Sand	Total	Chelidonichthys obscurus	26.9	171.792	0.171792	Santos etal02	1.28	0.219893
2008-05-06	2008	year1	Spring	PrdSP08	Sand	Total	Chelidonichthys obscurus	25.5	144.901	0.144901	Santos etal02	1.28	0.185473
2008-05-06	2008	year1	Spring	PrdSP08	Sand	Total	Chelidonichthys obscurus	25.6	146.719	0.146719	Santos etal02	1.28	0.1878
2008-05-06	2008	year1	Spring	PrdSP08	Sand	Total	Chelidonichthys obscurus	22.5	97.2619	0.0972619	Santos etal02	1.28	0.124495
2008-05-06	2008	year1	Spring	PrdSP08	Sand	Total	Chelidonichthys obscurus	27.5	184.296	0.184296	Santos etal02	1.28	0.235899
2008-05-06	2008	year1	Spring	PrdSP08	Sand	Total	Chelidonichthys obscurus	24.5	127.566	0.127566	Santos etal02	1.28	0.163285
2008-05-06	2008	year1	Spring	PrdSP08	Sand	Total	Chelidonichthys obscurus	23.5	111.71	0.11171	Santos etal02	1.28	0.142989
2008-05-06	2008	year1	Spring	PrdSP08	Sand	Total	Chelidonichthys obscurus	24.5	127.566	0.127566	Santos etal02	1.28	0.163285
2008-05-06	2008	year1	Spring	PrdSP08	Sand	Total	Chelidonichthys obscurus	21	78.0746	0.0780746	Santos etal02	1.28	0.0999355
2008-05-06	2008	year1	Spring	PrdSP08	Sand	Total	Chelidonichthys obscurus	28.5	206.501	0.206501	Santos etal02	1.28	0.264321
2008-05-06	2008	year1	Spring	PrdSP08	Sand	Total	Chelidonichthys obscurus	21	78.0746	0.0780746	Santos etal02	1.28	0.0999355
2008-05-06	2008	year1	Spring	PrdSP08	Sand	Total	Chelidonichthys obscurus	27	173.834	0.173834	Santos etal02	1.28	0.222508
2008-05-06	2008	year1	Spring	PrdSP08	Sand	Total	Balistes capriscus	31.5	464.684	0.464684	Santos etal02	3.54	1.64498
2008-05-06	2008	year1	Spring	PrdSP08	Sand	Total	Balistes capriscus	31.5	464.684	0.464684	Santos etal02	3.54	1.64498
2008-05-06	2008	year1	Spring	PrdSP08	Sand	Total	Solea senegalensis	32	308.838	0.308838	Veiga et al09	14.43	4.45653
2008-05-06	2008	year1	Spring	PrdSP08	Sand	Total	Solea senegalensis	30.6	270.955	0.270955	Veiga et al09	14.43	3.90988
2008-05-06	2008	year1	Spring	PrdSP08	Sand	Total	Solea senegalensis	43	732.995	0.732995	Veiga et al09	14.43	10.5771
2008-05-06	2008	year1	Spring	PrdSP08	Sand	Total	Solea senegalensis	34.5	384.856	0.384856	Veiga et al09	14.43	5.55347
2008-05-06	2008	year1	Spring	PrdSP08	Sand	Total	Solea senegalensis	38.2	518.472	0.518472	Veiga et al09	14.43	7.48156
2008-05-06	2008	year1	Spring	PrdSP08	Sand	Total	Solea solea	39.5	609.179	0.609179	Veiga et al09	14.43	8.79045
2008-05-06	2008	year1	Spring	PrdSP08	Sand	Total	Scophthalmus rhombus	38	729.445	0.729445	Veiga et al09	9.22	6.72548
2008-05-06	2008	year1	Spring	PrdSP08	Sand	Total	Trigloporus lastoviza	31	333.54	0.33354	Santos etal02	1.28	0.426931
2008-05-06	2008	year1	Spring	PrdSP08	Sand	Total	Trigloporus lastoviza	31	333.54	0.33354	Santos etal02	1.28	0.426931
2008-05-06	2008	year1	Spring	PrdSP08	Sand	Total	Trigloporus lastoviza	25	173.812	0.173812	Santos etal02	1.28	0.222479
2008-05-06	2008	year1	Spring	PrdSP08	Sand	Total	Trigloporus lastoviza	25	173.812	0.173812	Santos etal02	1.28	0.222479
2008-05-06	2008	year1	Spring	PrdSP08	Sand	Total	Trigloporus lastoviza	31	333.54	0.33354	Santos etal02	1.28	0.426931
2008-05-06	2008	year1	Spring	PrdSP08	Sand	Total	Trigloporus lastoviza	33	403.105	0.403105	Santos etal02	1.28	0.515975
2008-05-06	2008	year1	Spring	PrdSP08	Sand	Total	Torpedo torpedo	38	906.526	0.906526	Veiga et al09	2.22	2.01249
2008-05-06	2008	year1	Spring	PrdSP08	Sand	Total	Torpedo torpedo	30.5	463.989	0.463989	Veiga et al09	2.22	1.03006
2008-05-06	2008	year1	Spring	PrdSP08	Sand	Total	Micromesistius poutassou	27	147.134	0.147134	Santos etal02	0.59	0.086809
2008-05-06	2008	year1	Spring	PrdSP08	Sand	Total	Halobatrachus didactylus	25.9	303.818	0.303818	Veiga et al09	3.54	1.07551
2008-05-06	2008	year1	Spring	PrdSP08	Sand	Total	Halobatrachus didactylus	30	468.822	0.468822	Veiga et al09	3.54	1.65963
2008-05-06	2008	year1	Spring	PrdSP08	Sand	Total	Halobatrachus didactylus	27	343.507	0.343507	Veiga et al09	3.54	1.21602
2008-05-06	2008	year1	Spring	PrdSP08	Sand	Total	Merluccius merluccius	27	143.104	0.143104	Santos etal02	4.19	0.599604
2008-05-07	2008	year1	Spring	PcdSP08	Sand	Total	Bothus podas	23	147.181	0.147181	Morato etal01	3.31	0.487169
2008-05-07	2008	year1	Spring	PcdSP08	Sand	Total	Bothus podas	23	147.181	0.147181	Morato etal01	3.31	0.487169
2008-05-07	2008	year1	Spring	PcdSP08	Sand	Total	Bothus podas	23.5	157.409	0.157409	Morato etal01	3.31	0.521024
2008-05-07	2008	year1	Spring	PcdSP08	Sand	Total	Chelidonichthys obscurus	27.1	175.893	0.175893	Santos etal02	1.28	0.225143
2008-05-07	2008	year1	Spring	PcdSP08	Sand	Total	Chelidonichthys obscurus	27.1	175.893	0.175893	Santos etal02	1.28	0.225143
2008-05-07	2008	year1	Spring	PcdSP08	Sand	Total	Pagellus acarne	18.6	83.0369	0.0830369	Veiga et al09	4.57	0.379478
2008-05-07	2008	year1	Spring	PcdSP08	Sand	Total	Pagellus acarne	19	88.5894	0.0885894	Veiga et al09	4.57	0.404854
2008-05-07	2008	year1	Spring	PcdSP08	Sand	Total	Solea senegalensis	33.3	346.994	0.346994	Veiga et al09	14.43	5.00712
2008-05-07	2008	year1	Spring	PcdSP08	Sand	Total	Solea senegalensis	31.2	286.791	0.286791	Veiga et al09	14.43	4.1384
2008-05-07	2008	year1	Spring	PcdSP08	Sand	Total	Solea senegalensis	33.6	356.218	0.356218	Veiga et al09	14.43	5.14023
2008-05-07	2008	year1	Spring	PcdSP08	Sand	Total	Solea senegalensis	36	435.88	0.43588	Veiga et al09	14.43	6.28975
2008-05-07	2008	year1	Spring	PcdSP08	Sand	Total	Solea senegalensis	32.3	317.385	0.317385	Veiga et al09	14.43	4.57986
2008-05-07	2008	year1	Spring	PcdSP08	Sand	Total	Solea senegalensis	31.5	294.933	0.294933	Veiga et al09	14.43	4.25588
2008-05-07	2008	year1	Spring	PcdSP08	Sand	Total	Solea senegalensis	35.4	414.968	0.414968	Veiga et al09	14.43	5.98799
2008-05-07	2008	year1	Spring	PcdSP08	Sand	Total	Solea senegalensis	32.6	326.085	0.326085	Veiga et al09	14.43	4.70541
2008-05-07	2008	year1	Spring	PcdSP08	Sand	Total	Solea senegalensis	30.2	260.723	0.260723	Veiga et al09	14.43	3.76224
2008-05-07	2008	year1	Spring	PcdSP08	Sand	Total	Solea senegalensis	30.5	268.372	0.268372	Veiga et al09	14.43	3.87261
2008-05-07	2008	year1	Spring	PcdSP08	Sand	Total	Solea senegalensis	32.7	329.02	0.32902	Veiga et al09	14.43	4.74776
2008-05-07	2008	year1	Spring	PcdSP08	Sand	Total	Solea senegalensis	34	368.766	0.368766	Veiga et al09	14.43	5.32129
2008-05-07	2008	year1	Spring	PcdSP08	Sand	Total	Solea senegalensis	32.2	314.519	0.314519	Veiga et al09	14.43	4.5385
2008-05-07	2008	year1	Spring	PcdSP08	Sand	Total	Solea senegalensis	31	281.447	0.281447	Veiga et al09	14.43	4.06127
2008-05-07	2008	year1	Spring	PcdSP08	Sand	Total	Trigloporus lastoviza	26.1	198.035	0.198035	Santos etal02	1.28	0.253485
2008-05-07	2008	year1	Spring	PcdSP08	Sand	Total	Trigloporus lastoviza	27.9	242.383	0.242383	Santos etal02	1.28	0.31025
2008-05-07	2008	year1	Spring	PcdSP08	Sand	Total	Trigloporus lastoviza	25.4	182.376	0.182376	Santos etal02	1.28	0.233441
2008-05-07	2008	year1	Spring	PcdSP08	Sand	Total	Trigloporus lastoviza	23	135.007	0.135007	Santos etal02	1.28	0.172809
2008-05-07	2008	year1	Spring	PcdSP08	Sand	Total	Trigloporus lastoviza	25.2	178.059	0.178059	Santos etal02	1.28	0.227916
2008-05-07	2008	year1	Spring	PcdSP08	Sand	Total	Trigloporus lastoviza	24.5	163.491	0.163491	Santos etal02	1.28	0.209269
2008-05-07	2008	year1	Spring	PcdSP08	Sand	Total	Trigloporus lastoviza	26	195.745	0.195745	Santos etal02	1.28	0.250554
2008-05-07	2008	year1	Spring	PcdSP08	Sand	Total	Trigloporus lastoviza	26	195.745	0.195745	Santos etal02	1.28	0.250554
2008-05-07	2008	year1	Spring	PcdSP08	Sand	Total	Trigloporus lastoviza	25	173.812	0.173812	Santos etal02	1.28	0.222479
2008-05-07	2008	year1	Spring	PcdSP08	Sand	Total	Trigloporus lastoviza	22.2	121.275	0.121275	Santos etal02	1.28	0.155232
2008-05-07	2008	year1	Spring	PcdSP08	Sand	Total	Trigloporus lastoviza	28	245.025	0.245025	Santos etal02	1.28	0.313632
2008-05-07	2008	year1	Spring	PcdSP08	Sand	Total	Halobatrachus didactylus	34.6	714.319	0.714319	Veiga et al09	3.54	2.52869
2008-05-07	2008	year1	Spring	PcdSP08	Sand	Total	Halobatrachus didactylus	31	516.469	0.516469	Veiga et al09	3.54	1.8283
2008-05-07	2008	year1	Spring	PcdSP08	Sand	Total	Halobatrachus didactylus	26.7	332.362	0.332362	Veiga et al09	3.54	1.17656
2008-05-07	2008	year1	Spring	PcdSP08	Sand	Total	Chelidonichthys obscurus	25.4	143.099	0.143099	Santos etal02	1.28	0.183167
2008-05-07	2008	year1	Spring	PcdSP08	Sand	Total	Chelidonichthys obscurus	23.2	107.231	0.107231	Santos etal02	1.28	0.137256
2008-05-07	2008	year1	Spring	PcdSP08	Sand	Total	Chelidonichthys obscurus	22.6	98.6453	0.0986453	Santos etal02	1.28	0.126266
2008-05-07	2008	year1	Spring	PcdSP08	Sand	Total	Chelidonichthys obscurus	23.2	107.231	0.107231	Santos etal02	1.28	0.137256
2008-05-07	2008	year1	Spring	PcdSP08	Sand	Total	Chelidonichthys obscurus	23.7	114.766	0.114766	Santos etal02	1.28	0.146901
2008-05-07	2008	year1	Spring	PcdSP08	Sand	Total	Chelidonichthys obscurus	23	104.314	0.104314	Santos etal02	1.28	0.133522
2008-05-07	2008	year1	Spring	PcdSP08	Sand	Total	Chelidonichthys obscurus	24	119.458	0.119458	Santos etal02	1.28	0.152906
2008-05-07	2008	year1	Spring	PcdSP08	Sand	Total	Chelidonichthys obscurus	22.9	102.877	0.102877	Santos etal02	1.28	0.131682
2008-05-07	2008	year1	Spring	PcdSP08	Sand	Total	Chelidonichthys obscurus	22	90.5435	0.0905435	Santos etal02	1.28	0.115896
2008-05-07	2008	year1	Spring	PcdSP08	Sand	Total	Chelidonichthys obscurus	24	119.458	0.119458	Santos etal02	1.28	0.152906
2008-05-07	2008	year1	Spring	PcdSP08	Sand	Total	Dicologlossa cuneata	23	91.8312	0.0918312	Santos etal02	9.22	0.846684
2008-05-07	2008	year1	Spring	PcdSP08	Sand	Total	Scophthalmus rhombus	29.6	336.304	0.336304	Veiga et al09	9.22	3.10073
2008-05-07	2008	year1	Spring	PcdSP08	Sand	Total	Microchirus azevia	23	172.117	0.172117	Veiga et al09	9.22	1.58692
2008-05-07	2008	year1	Spring	PcdSP08	Sand	Total	Chelidonichthys lucerna	31	267.98	0.26798	Santos etal02	1.28	0.343015
2008-05-07	2008	year1	Spring	PcdSP08	Sand	Total	Chelidonichthys lucerna	35.6	394.666	0.394666	Santos etal02	1.28	0.505172
2008-05-07	2008	year1	Spring	PcdSP08	Sand	Total	Raja clavata	70	2287.98	2.28798	Mendes etal04	2.6	5.94874
2008-05-07	2008	year1	Spring	PcdSP08	Sand	Total	Raja clavata	59	1316.93	1.31693	Mendes etal04	2.6	3.42402
2008-05-07	2008	year1	Spring	PcdSP08	Sand	Total	Pegusa lascaris	27.5	273.123	0.273123	Veiga et al09	9.22	2.5182
2008-05-07	2008	year1	Spring	PcdSP08	Sand	Total	Pegusa lascaris	24	176.707	0.176707	Veiga et al09	9.22	1.62923
2008-05-07	2008	year1	Spring	PcdSP08	Sand	Total	Pegusa lascaris	21.7	128.029	0.128029	Veiga et al09	9.22	1.18043
2008-05-07	2008	year1	Spring	PcdSP08	Sand	Total	Torpedo torpedo	34	645.996	0.645996	Veiga et al09	2.22	1.43411
2008-05-07	2008	year1	Spring	PcdSP08	Sand	Total	Raja undulata	45	404.731	0.404731	Veiga et al09	2.6	1.0523
2008-05-07	2008	year1	Spring	PddSP08	Sand	Total	Halobatrachus didactylus	26	307.293	0.307293	Veiga et al09	3.54	1.08782
2008-05-07	2008	year1	Spring	PddSP08	Sand	Total	Halobatrachus didactylus	36	803.05	0.80305	Veiga et al09	3.54	2.8428
2008-05-07	2008	year1	Spring	PddSP08	Sand	Total	Halobatrachus didactylus	25	273.699	0.273699	Veiga et al09	3.54	0.968893
2008-05-07	2008	year1	Spring	PddSP08	Sand	Total	Solea senegalensis	33.5	353.126	0.353126	Veiga et al09	14.43	5.0956
2008-05-07	2008	year1	Spring	PddSP08	Sand	Total	Solea senegalensis	31	281.447	0.281447	Veiga et al09	14.43	4.06127
2008-05-07	2008	year1	Spring	PddSP08	Sand	Total	Solea senegalensis	39	550.88	0.55088	Veiga et al09	14.43	7.9492
2008-05-07	2008	year1	Spring	PddSP08	Sand	Total	Solea senegalensis	33	337.928	0.337928	Veiga et al09	14.43	4.8763
2008-05-07	2008	year1	Spring	PddSP08	Sand	Total	Solea senegalensis	33.5	353.126	0.353126	Veiga et al09	14.43	5.0956
2008-05-07	2008	year1	Spring	PddSP08	Sand	Total	Solea senegalensis	30.3	263.257	0.263257	Veiga et al09	14.43	3.7988
2008-05-07	2008	year1	Spring	PddSP08	Sand	Total	Solea senegalensis	32.8	331.972	0.331972	Veiga et al09	14.43	4.79036
2008-05-07	2008	year1	Spring	PddSP08	Sand	Total	Solea senegalensis	34.5	384.856	0.384856	Veiga et al09	14.43	5.55347
2008-05-07	2008	year1	Spring	PddSP08	Sand	Total	Solea senegalensis	32	308.838	0.308838	Veiga et al09	14.43	4.45653
2008-05-07	2008	year1	Spring	PddSP08	Sand	Total	Solea senegalensis	35	401.401	0.401401	Veiga et al09	14.43	5.79221
2008-05-07	2008	year1	Spring	PddSP08	Sand	Total	Solea senegalensis	34.5	384.856	0.384856	Veiga et al09	14.43	5.55347
2008-05-07	2008	year1	Spring	PddSP08	Sand	Total	Solea senegalensis	35	401.401	0.401401	Veiga et al09	14.43	5.79221
2008-05-07	2008	year1	Spring	PddSP08	Sand	Total	Solea senegalensis	46	892.855	0.892855	Veiga et al09	14.43	12.8839
2008-05-07	2008	year1	Spring	PddSP08	Sand	Total	Solea senegalensis	38	510.572	0.510572	Veiga et al09	14.43	7.36755
2008-05-07	2008	year1	Spring	PddSP08	Sand	Total	Solea senegalensis	35.5	418.407	0.418407	Veiga et al09	14.43	6.03761
2008-05-07	2008	year1	Spring	PddSP08	Sand	Total	Solea senegalensis	40	593.228	0.593228	Veiga et al09	14.43	8.56028
2008-05-07	2008	year1	Spring	PddSP08	Sand	Total	Solea senegalensis	33	337.928	0.337928	Veiga et al09	14.43	4.8763
2008-05-07	2008	year1	Spring	PddSP08	Sand	Total	Solea senegalensis	35	401.401	0.401401	Veiga et al09	14.43	5.79221
2008-05-07	2008	year1	Spring	PddSP08	Sand	Total	Solea senegalensis	34.5	384.856	0.384856	Veiga et al09	14.43	5.55347
2008-05-07	2008	year1	Spring	PddSP08	Sand	Total	Bothus podas	22.5	137.414	0.137414	Morato etal01	3.31	0.454841
2008-05-07	2008	year1	Spring	PddSP08	Sand	Total	Bothus podas	21.5	119.221	0.119221	Morato etal01	3.31	0.39462
2008-05-07	2008	year1	Spring	PddSP08	Sand	Total	Scorpaena porcus	26.5	462.666	0.462666	Petrarkis&Stergiou94	3.54	1.63784
2008-05-07	2008	year1	Spring	PddSP08	Sand	Total	Mullus surmuletus	26.7	344.005	0.344005	Veiga et al09	10.94	3.76342
2008-05-07	2008	year1	Spring	PddSP08	Sand	Total	Chelidonichthys obscurus	24	119.458	0.119458	Santos etal02	1.28	0.152906
2008-05-07	2008	year1	Spring	PddSP08	Sand	Total	Chelidonichthys lucerna	34.5	361.485	0.361485	Santos etal02	1.28	0.462701
2008-05-07	2008	year1	Spring	PddSP08	Sand	Total	Myliobatis aquila	33.5	99.2521	0.0992521	FilizBilge04	2.22	0.22034
2008-05-07	2008	year1	Spring	PddSP08	Sand	Total	Merluccius merluccius	31.3	231.299	0.231299	Santos etal02	4.19	0.969142
2008-05-07	2008	year1	Spring	PddSP08	Sand	Total	Merluccius merluccius	29.5	190.81	0.19081	Santos etal02	4.19	0.799495
2008-05-07	2008	year1	Spring	PddSP08	Sand	Total	Solea senegalensis	33	337.928	0.337928	Veiga et al09	14.43	4.8763
2008-05-07	2008	year1	Spring	PddSP08	Sand	Total	Pegusa lascaris	21.5	124.293	0.124293	Veiga et al09	9.22	1.14598
2008-05-07	2008	year1	Spring	PddSP08	Sand	Total	Chelidonichthys obscurus	23.6	113.231	0.113231	Santos etal02	1.28	0.144936
2008-05-07	2008	year1	Spring	PddSP08	Sand	Total	Mugil cephalus	36.2	274.702	0.274702	Koutrakis&Tsiklinas03	3.54	0.972443
2008-05-07	2008	year1	Spring	PddSP08	Sand	Total	Torpedo torpedo	33.5	617.489	0.617489	Veiga et al09	2.22	1.37083
2008-05-07	2008	year1	Spring	PddSP08	Sand	Total	Torpedo torpedo	32	537.061	0.537061	Veiga et al09	2.22	1.19228
2008-05-07	2008	year1	Spring	PddSP08	Sand	Total	Trigloporus lastoviza	21.6	111.613	0.111613	Santos etal02	1.28	0.142865
2008-05-07	2008	year1	Spring	PddSP08	Sand	Total	Solea senegalensis	35.5	418.407	0.418407	Veiga et al09	14.43	6.03761
2008-05-07	2008	year1	Spring	PddSP08	Sand	Total	Solea senegalensis	35	401.401	0.401401	Veiga et al09	14.43	5.79221
2008-05-07	2008	year1	Spring	PddSP08	Sand	Total	Arnoglossus laterna	19	67.7268	0.0677268	Veiga et al09	3.31	0.224176
2008-05-07	2008	year1	Spring	PdfSP08	Mud	Total	Chelidonichthys lucerna	27	182.066	0.182066	Santos etal02	1.28	0.233044
2008-05-07	2008	year1	Spring	PdfSP08	Mud	Total	Chelidonichthys lucerna	29.6	235.476	0.235476	Santos etal02	1.28	0.301409
2008-05-07	2008	year1	Spring	PdfSP08	Mud	Total	Chelidonichthys lucerna	43	669.449	0.669449	Santos etal02	1.28	0.856894
2008-05-07	2008	year1	Spring	PdfSP08	Mud	Total	Chelidonichthys lucerna	27.5	191.657	0.191657	Santos etal02	1.28	0.245321
2008-05-07	2008	year1	Spring	PdfSP08	Mud	Total	Chelidonichthys lucerna	30	244.488	0.244488	Santos etal02	1.28	0.312945
2008-05-07	2008	year1	Spring	PdfSP08	Mud	Total	Chelidonichthys lucerna	26	163.82	0.16382	Santos etal02	1.28	0.20969
2008-05-07	2008	year1	Spring	PdfSP08	Mud	Total	Microchirus azevia	19	78.6261	0.0786261	Veiga et al09	9.22	0.724933
2008-05-07	2008	year1	Spring	PdfSP08	Mud	Total	Microchirus azevia	31.5	359.89	0.35989	Veiga et al09	9.22	3.31819
2008-05-07	2008	year1	Spring	PdfSP08	Mud	Total	Microchirus azevia	26	202.034	0.202034	Veiga et al09	9.22	1.86276
2008-05-07	2008	year1	Spring	PdfSP08	Mud	Total	Microchirus azevia	24	158.794	0.158794	Veiga et al09	9.22	1.46408
2008-05-07	2008	year1	Spring	PdfSP08	Mud	Total	Microchirus azevia	30	310.753	0.310753	Veiga et al09	9.22	2.86514
2008-05-07	2008	year1	Spring	PdfSP08	Mud	Total	Microchirus azevia	25.1	181.715	0.181715	Veiga et al09	9.22	1.67541
2008-05-07	2008	year1	Spring	PdfSP08	Mud	Total	Chelidonichthys obscurus	21	78.0746	0.0780746	Santos etal02	1.28	0.0999355
2008-05-07	2008	year1	Spring	PdfSP08	Mud	Total	Chelidonichthys obscurus	27.1	175.893	0.175893	Santos etal02	1.28	0.225143
2008-05-07	2008	year1	Spring	PdfSP08	Mud	Total	Raja clavata	47	631.667	0.631667	Mendes etal04	2.6	1.64233
2008-05-07	2008	year1	Spring	PdfSP08	Mud	Total	Merluccius merluccius	45.5	779.882	0.779882	Santos etal02	4.19	3.26771
2008-05-07	2008	year1	Spring	PdfSP08	Mud	Total	Merluccius merluccius	38	434.377	0.434377	Santos etal02	4.19	1.82004
2008-05-07	2008	year1	Spring	PdfSP08	Mud	Total	Trigloporus lastoviza	22.2	121.275	0.121275	Santos etal02	1.28	0.155232
2008-05-07	2008	year1	Spring	PdfSP08	Mud	Total	Spondyliosoma cantharus	26.1	249.932	0.249932	Veiga et al09	1.25	0.312415
2008-05-08	2008	year1	Spring	ParfSP08	Mud	Parcial	Chelidonichthys obscurus	22.5	97.2619	0.0972619	Santos etal02	1.28	0.124495
2008-05-08	2008	year1	Spring	ParfSP08	Mud	Parcial	Chelidonichthys obscurus	21.1	79.2649	0.0792649	Santos etal02	1.28	0.101459
2008-05-08	2008	year1	Spring	ParfSP08	Mud	Parcial	Merluccius merluccius	31.8	243.521	0.243521	Santos etal02	4.19	1.02035
2008-05-08	2008	year1	Spring	ParfSP08	Mud	Parcial	Merluccius merluccius	45.5	779.882	0.779882	Santos etal02	4.19	3.26771
2008-05-08	2008	year1	Spring	ParfSP08	Mud	Parcial	Merluccius merluccius	38.9	468.701	0.468701	Santos etal02	4.19	1.96386
2008-05-08	2008	year1	Spring	ParfSP08	Mud	Parcial	Trigloporus lastoviza	23	135.007	0.135007	Santos etal02	1.28	0.172809
2008-05-08	2008	year1	Spring	ParfSP08	Mud	Parcial	Trigloporus lastoviza	23.8	149.744	0.149744	Santos etal02	1.28	0.191672
2008-05-08	2008	year1	Spring	ParfSP08	Mud	Parcial	Trigloporus lastoviza	21.5	110.055	0.110055	Santos etal02	1.28	0.14087
2008-05-08	2008	year1	Spring	ParfSP08	Mud	Parcial	Trigloporus lastoviza	24.2	157.5	0.1575	Santos etal02	1.28	0.201601
2008-05-08	2008	year1	Spring	ParfSP08	Mud	Parcial	Trigloporus lastoviza	26.1	198.035	0.198035	Santos etal02	1.28	0.253485
2008-05-08	2008	year1	Spring	ParfSP08	Mud	Parcial	Trigloporus lastoviza	19.6	83.149	0.083149	Santos etal02	1.28	0.106431
2008-05-08	2008	year1	Spring	ParfSP08	Mud	Parcial	Trigloporus lastoviza	29.2	278.248	0.278248	Santos etal02	1.28	0.356157
2008-05-08	2008	year1	Spring	ParfSP08	Mud	Parcial	Trigloporus lastoviza	26.9	217.006	0.217006	Santos etal02	1.28	0.277767
2008-05-08	2008	year1	Spring	ParfSP08	Mud	Parcial	Trigloporus lastoviza	24	153.589	0.153589	Santos etal02	1.28	0.196595
2008-05-08	2008	year1	Spring	ParfSP08	Mud	Parcial	Trigloporus lastoviza	21.3	106.982	0.106982	Santos etal02	1.28	0.136937
2008-05-08	2008	year1	Spring	ParfSP08	Mud	Parcial	Trigloporus lastoviza	24.2	157.5	0.1575	Santos etal02	1.28	0.201601
2008-05-08	2008	year1	Spring	ParfSP08	Mud	Parcial	Trigloporus lastoviza	21.9	116.377	0.116377	Santos etal02	1.28	0.148963
2008-05-08	2008	year1	Spring	ParfSP08	Mud	Parcial	Scyliorhinus canicula	50.3	437.961	0.437961	Santos etal02	0.98	0.429201
2008-05-08	2008	year1	Spring	ParfSP08	Mud	Parcial	Microchirus azevia	25	179.546	0.179546	Veiga et al09	9.22	1.65541
2008-05-08	2008	year1	Spring	ParfSP08	Mud	Parcial	Microchirus azevia	24.5	168.957	0.168957	Veiga et al09	9.22	1.55778
2008-05-08	2008	year1	Spring	ParfSP08	Mud	Parcial	Chelidonichthys lucerna	29.4	231.051	0.231051	Santos etal02	1.28	0.295746
2008-05-08	2008	year1	Spring	ParfSP08	Mud	Parcial	Solea solea	38.4	559.353	0.559353	Veiga et al09	14.43	8.07147
2008-05-08	2008	year1	Spring	ParfSP08	Mud	Parcial	Pagrus pagrus	37.5	779.47	0.77947	Santos etal02	16.42	12.7989
2008-05-08	2008	year1	Spring	ParfSP08	Mud	Parcial	Pagrus pagrus	31	452.666	0.452666	Santos etal02	16.42	7.43277
2008-05-08	2008	year1	Spring	ParfSP08	Mud	Parcial	Microchirus ocellatus	16	67.6833	0.0676833	Mendes etal04	9.22	0.62404
2008-05-08	2008	year1	Spring	PardSP08	Sand	Parcial	Chelidonichthys obscurus	23.8	116.316	0.116316	Santos etal02	1.28	0.148884
2008-05-08	2008	year1	Spring	PardSP08	Sand	Parcial	Chelidonichthys obscurus	22.9	102.877	0.102877	Santos etal02	1.28	0.131682
2008-05-08	2008	year1	Spring	PardSP08	Sand	Parcial	Chelidonichthys obscurus	21.4	82.9104	0.0829104	Santos etal02	1.28	0.106125
2008-05-08	2008	year1	Spring	PardSP08	Sand	Parcial	Chelidonichthys obscurus	23.8	116.316	0.116316	Santos etal02	1.28	0.148884
2008-05-08	2008	year1	Spring	PardSP08	Sand	Parcial	Chelidonichthys obscurus	24	119.458	0.119458	Santos etal02	1.28	0.152906
2008-05-08	2008	year1	Spring	PardSP08	Sand	Parcial	Chelidonichthys obscurus	23.5	111.71	0.11171	Santos etal02	1.28	0.142989
2008-05-08	2008	year1	Spring	PardSP08	Sand	Parcial	Chelidonichthys obscurus	23.6	113.231	0.113231	Santos etal02	1.28	0.144936
2008-05-08	2008	year1	Spring	PardSP08	Sand	Parcial	Chelidonichthys obscurus	21.5	84.1507	0.0841507	Santos etal02	1.28	0.107713
2008-05-08	2008	year1	Spring	PardSP08	Sand	Parcial	Solea senegalensis	38.2	518.472	0.518472	Veiga et al09	14.43	7.48156
2008-05-08	2008	year1	Spring	PardSP08	Sand	Parcial	Solea senegalensis	32.9	334.941	0.334941	Veiga et al09	14.43	4.8332
2008-05-08	2008	year1	Spring	PardSP08	Sand	Parcial	Solea senegalensis	38.1	514.512	0.514512	Veiga et al09	14.43	7.42441
2008-05-08	2008	year1	Spring	PardSP08	Sand	Parcial	Solea senegalensis	34.5	384.856	0.384856	Veiga et al09	14.43	5.55347
2008-05-08	2008	year1	Spring	PardSP08	Sand	Parcial	Solea senegalensis	37.4	487.346	0.487346	Veiga et al09	14.43	7.0324
2008-05-08	2008	year1	Spring	PardSP08	Sand	Parcial	Solea senegalensis	35.2	408.147	0.408147	Veiga et al09	14.43	5.88957
2008-05-08	2008	year1	Spring	PardSP08	Sand	Parcial	Solea senegalensis	30.4	265.807	0.265807	Veiga et al09	14.43	3.83559
2008-05-08	2008	year1	Spring	PardSP08	Sand	Parcial	Solea senegalensis	31.3	289.489	0.289489	Veiga et al09	14.43	4.17732
2008-05-08	2008	year1	Spring	PardSP08	Sand	Parcial	Solea senegalensis	26.4	175.927	0.175927	Veiga et al09	14.43	2.53863
2008-05-08	2008	year1	Spring	PardSP08	Sand	Parcial	Solea senegalensis	29.3	238.64	0.23864	Veiga et al09	14.43	3.44358
2008-05-08	2008	year1	Spring	PardSP08	Sand	Parcial	Solea senegalensis	31.8	303.225	0.303225	Veiga et al09	14.43	4.37554
2008-05-08	2008	year1	Spring	PardSP08	Sand	Parcial	Solea senegalensis	36	435.88	0.43588	Veiga et al09	14.43	6.28975
2008-05-08	2008	year1	Spring	PardSP08	Sand	Parcial	Solea senegalensis	29	231.563	0.231563	Veiga et al09	14.43	3.34145
2008-05-08	2008	year1	Spring	PardSP08	Sand	Parcial	Solea senegalensis	33.9	365.602	0.365602	Veiga et al09	14.43	5.27564
2008-05-08	2008	year1	Spring	PardSP08	Sand	Parcial	Halobatrachus didactylus	29.3	437.26	0.43726	Veiga et al09	3.54	1.5479
2008-05-08	2008	year1	Spring	PardSP08	Sand	Parcial	Halobatrachus didactylus	28.5	402.949	0.402949	Veiga et al09	3.54	1.42644
2008-05-08	2008	year1	Spring	PardSP08	Sand	Parcial	Halobatrachus didactylus	27	343.507	0.343507	Veiga et al09	3.54	1.21602
2008-05-08	2008	year1	Spring	PardSP08	Sand	Parcial	Merluccius merluccius	31.3	231.299	0.231299	Santos etal02	4.19	0.969142
2008-05-08	2008	year1	Spring	PardSP08	Sand	Parcial	Merluccius merluccius	29.1	182.532	0.182532	Santos etal02	4.19	0.764808
2008-05-08	2008	year1	Spring	PardSP08	Sand	Parcial	Merluccius merluccius	26.9	141.389	0.141389	Santos etal02	4.19	0.592419
2008-05-08	2008	year1	Spring	PardSP08	Sand	Parcial	Merluccius merluccius	27.5	151.894	0.151894	Santos etal02	4.19	0.636438
2008-05-08	2008	year1	Spring	PardSP08	Sand	Parcial	Merluccius merluccius	31.3	231.299	0.231299	Santos etal02	4.19	0.969142
2008-05-08	2008	year1	Spring	PardSP08	Sand	Parcial	Merluccius merluccius	29.4	188.717	0.188717	Santos etal02	4.19	0.790723
2008-05-08	2008	year1	Spring	PardSP08	Sand	Parcial	Merluccius merluccius	28.9	178.487	0.178487	Santos etal02	4.19	0.747861
2008-05-08	2008	year1	Spring	PardSP08	Sand	Parcial	Merluccius merluccius	34.5	317.34	0.31734	Santos etal02	4.19	1.32965
2008-05-08	2008	year1	Spring	PardSP08	Sand	Parcial	Myliobatis aquila	31.6	81.6667	0.0816667	FilizBilge04	2.22	0.1813
2008-05-08	2008	year1	Spring	PardSP08	Sand	Parcial	Myliobatis aquila	32.5	89.6975	0.0896975	FilizBilge04	2.22	0.199128
2008-05-08	2008	year1	Spring	PardSP08	Sand	Parcial	Myliobatis aquila	33.7	101.245	0.101245	FilizBilge04	2.22	0.224764
2008-05-08	2008	year1	Spring	PardSP08	Sand	Parcial	Myliobatis aquila	31.7	82.5331	0.0825331	FilizBilge04	2.22	0.183223
2008-05-08	2008	year1	Spring	PardSP08	Sand	Parcial	Myliobatis aquila	29.5	64.9076	0.0649076	FilizBilge04	2.22	0.144095
2008-05-08	2008	year1	Spring	PardSP08	Sand	Parcial	Bothus podas	21.5	119.221	0.119221	Morato etal01	3.31	0.39462
2008-05-08	2008	year1	Spring	PardSP08	Sand	Parcial	Bothus podas	24	168.11	0.16811	Morato etal01	3.31	0.556444
2008-05-08	2008	year1	Spring	PardSP08	Sand	Parcial	Trigloporus lastoviza	29.6	289.958	0.289958	Santos etal02	1.28	0.371146
2008-05-08	2008	year1	Spring	PardSP08	Sand	Parcial	Trigloporus lastoviza	24.8	169.633	0.169633	Santos etal02	1.28	0.21713
2008-05-08	2008	year1	Spring	PardSP08	Sand	Parcial	Trigloporus lastoviza	23.5	144.098	0.144098	Santos etal02	1.28	0.184445
2008-05-08	2008	year1	Spring	PardSP08	Sand	Parcial	Trigloporus lastoviza	22.6	128.018	0.128018	Santos etal02	1.28	0.163863
2008-05-08	2008	year1	Spring	PardSP08	Sand	Parcial	Trigloporus lastoviza	24	153.589	0.153589	Santos etal02	1.28	0.196595
2008-05-08	2008	year1	Spring	PardSP08	Sand	Parcial	Trigloporus lastoviza	23	135.007	0.135007	Santos etal02	1.28	0.172809
2008-05-08	2008	year1	Spring	PardSP08	Sand	Parcial	Trigloporus lastoviza	24.5	163.491	0.163491	Santos etal02	1.28	0.209269
2008-05-08	2008	year1	Spring	PardSP08	Sand	Parcial	Raja clavata	92.5	5630.46	5.63046	Mendes etal04	2.6	14.6392
2008-05-08	2008	year1	Spring	PardSP08	Sand	Parcial	Merluccius merluccius	28.5	170.585	0.170585	Santos etal02	4.19	0.714751
2008-05-08	2008	year1	Spring	PardSP08	Sand	Parcial	Solea senegalensis	32.2	314.519	0.314519	Veiga et al09	14.43	4.5385
2008-05-08	2008	year1	Spring	PardSP08	Sand	Parcial	Solea senegalensis	30.3	263.257	0.263257	Veiga et al09	14.43	3.7988
2008-05-08	2008	year1	Spring	PardSP08	Sand	Parcial	Solea senegalensis	32.2	314.519	0.314519	Veiga et al09	14.43	4.5385
2008-05-08	2008	year1	Spring	PardSP08	Sand	Parcial	Arnoglossus imperialis	19	54.6793	0.0546793	Borges etal03	3.31	0.180989
2008-05-08	2008	year1	Spring	PardSP08	Sand	Parcial	Raja undulata	56.5	742.495	0.742495	Veiga et al09	2.6	1.93049
2008-05-08	2008	year1	Spring	PgdSP08	Sand	Parcial	Solea senegalensis	33	337.928	0.337928	Veiga et al09	14.43	4.8763
2008-05-08	2008	year1	Spring	PgdSP08	Sand	Parcial	Solea senegalensis	29.5	243.437	0.243437	Veiga et al09	14.43	3.51279
2008-05-08	2008	year1	Spring	PgdSP08	Sand	Parcial	Solea senegalensis	25.7	162.627	0.162627	Veiga et al09	14.43	2.34671
2008-05-08	2008	year1	Spring	PgdSP08	Sand	Parcial	Solea senegalensis	31.5	294.933	0.294933	Veiga et al09	14.43	4.25588
2008-05-08	2008	year1	Spring	PgdSP08	Sand	Parcial	Solea senegalensis	32	308.838	0.308838	Veiga et al09	14.43	4.45653
2008-05-08	2008	year1	Spring	PgdSP08	Sand	Parcial	Solea senegalensis	29.7	248.296	0.248296	Veiga et al09	14.43	3.58291
2008-05-08	2008	year1	Spring	PgdSP08	Sand	Parcial	Solea senegalensis	24.7	144.801	0.144801	Veiga et al09	14.43	2.08948
2008-05-08	2008	year1	Spring	PgdSP08	Sand	Parcial	Solea senegalensis	22.4	108.792	0.108792	Veiga et al09	14.43	1.56987
2008-05-08	2008	year1	Spring	PgdSP08	Sand	Parcial	Bothus podas	20.8	107.509	0.107509	Morato etal01	3.31	0.355854
2008-05-08	2008	year1	Spring	PgdSP08	Sand	Parcial	Bothus podas	23.5	157.409	0.157409	Morato etal01	3.31	0.521024
2008-05-08	2008	year1	Spring	PgdSP08	Sand	Parcial	Bothus podas	20	95.1112	0.0951112	Morato etal01	3.31	0.314818
2008-05-08	2008	year1	Spring	PgdSP08	Sand	Parcial	Bothus podas	23.4	155.326	0.155326	Morato etal01	3.31	0.514129
2008-05-08	2008	year1	Spring	PgdSP08	Sand	Parcial	Bothus podas	22.1	129.926	0.129926	Morato etal01	3.31	0.430054
2008-05-08	2008	year1	Spring	PgdSP08	Sand	Parcial	Bothus podas	18.5	74.5518	0.0745518	Morato etal01	3.31	0.246767
2008-05-08	2008	year1	Spring	PgdSP08	Sand	Parcial	Bothus podas	23.3	153.262	0.153262	Morato etal01	3.31	0.507296
2008-05-08	2008	year1	Spring	PgdSP08	Sand	Parcial	Bothus podas	22	128.098	0.128098	Morato etal01	3.31	0.424004
2008-05-08	2008	year1	Spring	PgdSP08	Sand	Parcial	Bothus podas	21.9	126.288	0.126288	Morato etal01	3.31	0.418012
2008-05-08	2008	year1	Spring	PgdSP08	Sand	Parcial	Bothus podas	23.4	155.326	0.155326	Morato etal01	3.31	0.514129
2008-05-08	2008	year1	Spring	PgdSP08	Sand	Parcial	Bothus podas	22	128.098	0.128098	Morato etal01	3.31	0.424004
2008-05-08	2008	year1	Spring	PgdSP08	Sand	Parcial	Merluccius merluccius	32	248.532	0.248532	Santos etal02	4.19	1.04135
2008-05-08	2008	year1	Spring	PgdSP08	Sand	Parcial	Merluccius merluccius	31.3	231.299	0.231299	Santos etal02	4.19	0.969142
2008-05-08	2008	year1	Spring	PgdSP08	Sand	Parcial	Chelidonichthys obscurus	27.5	184.296	0.184296	Santos etal02	1.28	0.235899
2008-05-08	2008	year1	Spring	PgdSP08	Sand	Parcial	Chelidonichthys obscurus	20.4	71.1891	0.0711891	Santos etal02	1.28	0.091122
2008-05-08	2008	year1	Spring	PgdSP08	Sand	Parcial	Chelidonichthys obscurus	23.8	116.316	0.116316	Santos etal02	1.28	0.148884
2008-05-08	2008	year1	Spring	PgdSP08	Sand	Parcial	Chelidonichthys obscurus	24	119.458	0.119458	Santos etal02	1.28	0.152906
2008-05-08	2008	year1	Spring	PgdSP08	Sand	Parcial	Chelidonichthys obscurus	24	119.458	0.119458	Santos etal02	1.28	0.152906
2008-05-08	2008	year1	Spring	PgdSP08	Sand	Parcial	Chelidonichthys obscurus	23.9	117.88	0.11788	Santos etal02	1.28	0.150886
2008-05-08	2008	year1	Spring	PgdSP08	Sand	Parcial	Trigloporus lastoviza	23.9	151.659	0.151659	Santos etal02	1.28	0.194123
2008-05-08	2008	year1	Spring	PgdSP08	Sand	Parcial	Trigloporus lastoviza	24.2	157.5	0.1575	Santos etal02	1.28	0.201601
2008-05-08	2008	year1	Spring	PgdSP08	Sand	Parcial	Trigloporus lastoviza	23.7	147.846	0.147846	Santos etal02	1.28	0.189243
2008-05-08	2008	year1	Spring	PgdSP08	Sand	Parcial	Chelidonichthys lucerna	34.3	355.652	0.355652	Santos etal02	1.28	0.455235
2008-05-08	2008	year1	Spring	PgdSP08	Sand	Parcial	Pegusa lascaris	23	154.217	0.154217	Veiga et al09	9.22	1.42188
2008-05-08	2008	year1	Spring	PgdSP08	Sand	Parcial	Pegusa lascaris	23.2	158.547	0.158547	Veiga et al09	9.22	1.46181
2008-05-08	2008	year1	Spring	PgdSP08	Sand	Parcial	Pegusa lascaris	24.5	188.754	0.188754	Veiga et al09	9.22	1.74031
2008-05-08	2008	year1	Spring	PgdSP08	Sand	Parcial	Pegusa lascaris	22.1	135.732	0.135732	Veiga et al09	9.22	1.25145
2008-05-08	2008	year1	Spring	PgdSP08	Sand	Parcial	Pegusa lascaris	23	154.217	0.154217	Veiga et al09	9.22	1.42188
2008-05-08	2008	year1	Spring	PgdSP08	Sand	Parcial	Dicologlossa cuneata	23.4	96.5896	0.0965896	Santos etal02	9.22	0.890556
2008-05-08	2008	year1	Spring	PgdSP08	Sand	Parcial	Dicologlossa cuneata	28.5	172.117	0.172117	Santos etal02	9.22	1.58692
2008-05-08	2008	year1	Spring	PgdSP08	Sand	Parcial	Solea senegalensis	32.1	311.67	0.31167	Veiga et al09	14.43	4.4974
2008-05-08	2008	year1	Spring	PgdSP08	Sand	Parcial	Solea senegalensis	31	281.447	0.281447	Veiga et al09	14.43	4.06127
2008-05-08	2008	year1	Spring	PgdSP08	Sand	Parcial	Solea senegalensis	30.3	263.257	0.263257	Veiga et al09	14.43	3.7988
2008-05-09	2008	year1	Spring	CmufSP08	Mud	Complementar	Chelidonichthys lucerna	27.2	185.864	0.185864	Santos etal02	1.28	0.237906
2008-05-09	2008	year1	Spring	CmufSP08	Mud	Complementar	Chelidonichthys lucerna	34.9	373.334	0.373334	Santos etal02	1.28	0.477868
2008-05-09	2008	year1	Spring	CmufSP08	Mud	Complementar	Chelidonichthys lucerna	21.7	98.7841	0.0987841	Santos etal02	1.28	0.126444
2008-05-09	2008	year1	Spring	CmufSP08	Mud	Complementar	Chelidonichthys lucerna	30	244.488	0.244488	Santos etal02	1.28	0.312945
2008-05-09	2008	year1	Spring	CmufSP08	Mud	Complementar	Chelidonichthys lucerna	31.3	275.3	0.2753	Santos etal02	1.28	0.352383
2008-05-09	2008	year1	Spring	CmufSP08	Mud	Complementar	Chelidonichthys lucerna	29	222.363	0.222363	Santos etal02	1.28	0.284624
2008-05-09	2008	year1	Spring	CmufSP08	Mud	Complementar	Chelidonichthys lucerna	26.9	180.185	0.180185	Santos etal02	1.28	0.230637
2008-05-09	2008	year1	Spring	CmufSP08	Mud	Complementar	Chelidonichthys obscurus	21.5	84.1507	0.0841507	Santos etal02	1.28	0.107713
2008-05-09	2008	year1	Spring	CmufSP08	Mud	Complementar	Microchirus azevia	27	226.329	0.226329	Veiga et al09	9.22	2.08675
2008-05-09	2008	year1	Spring	CmufSP08	Mud	Complementar	Microchirus azevia	28.5	266.312	0.266312	Veiga et al09	9.22	2.45539
2008-05-09	2008	year1	Spring	CmufSP08	Mud	Complementar	Microchirus azevia	25.3	186.107	0.186107	Veiga et al09	9.22	1.7159
2008-05-09	2008	year1	Spring	CmufSP08	Mud	Complementar	Merluccius merluccius	46	808.072	0.808072	Santos etal02	4.19	3.38582
2008-05-09	2008	year1	Spring	CmufSP08	Mud	Complementar	Merluccius merluccius	39.5	492.599	0.492599	Santos etal02	4.19	2.06399
2008-05-09	2008	year1	Spring	CmufSP08	Mud	Complementar	Rostroraja alba	35.5	607.364	0.607364	Ismen et al07	2.6	1.57915
2008-05-09	2008	year1	Spring	CmufSP08	Mud	Complementar	Microchirus variegatus	13.1	27.4816	0.0274816	Veiga et al09	9.22	0.253381
2008-05-09	2008	year1	Spring	CmufSP08	Mud	Complementar	Micromesistius poutassou	28.3	172.903	0.172903	Santos etal02	0.59	0.102013
2008-05-09	2008	year1	Spring	CmodSP08	Sand	Complementar	Bothus podas	22	128.098	0.128098	Morato etal01	3.31	0.424004
2008-05-09	2008	year1	Spring	CmodSP08	Sand	Complementar	Bothus podas	20.8	107.509	0.107509	Morato etal01	3.31	0.355854
2008-05-09	2008	year1	Spring	CmodSP08	Sand	Complementar	Bothus podas	22.9	145.191	0.145191	Morato etal01	3.31	0.480582
2008-05-09	2008	year1	Spring	CmodSP08	Sand	Complementar	Bothus podas	21.3	115.79	0.11579	Morato etal01	3.31	0.383265
2008-05-09	2008	year1	Spring	CmodSP08	Sand	Complementar	Merluccius merluccius	28.6	172.537	0.172537	Santos etal02	4.19	0.722932
2008-05-09	2008	year1	Spring	CmodSP08	Sand	Complementar	Merluccius merluccius	25	111.444	0.111444	Santos etal02	4.19	0.466951
2008-05-09	2008	year1	Spring	CmodSP08	Sand	Complementar	Trachinus draco	22.8	72.2184	0.0722184	Santos etal02	3.54	0.255653
2008-05-09	2008	year1	Spring	CmodSP08	Sand	Complementar	Chelidonichthys obscurus	26.7	167.757	0.167757	Santos etal02	1.28	0.214728
2008-05-09	2008	year1	Spring	CmodSP08	Sand	Complementar	Chelidonichthys obscurus	26.8	169.766	0.169766	Santos etal02	1.28	0.2173
2008-05-09	2008	year1	Spring	CmodSP08	Sand	Complementar	Chelidonichthys obscurus	22	90.5435	0.0905435	Santos etal02	1.28	0.115896
2008-05-09	2008	year1	Spring	CmodSP08	Sand	Complementar	Chelidonichthys obscurus	25.9	152.265	0.152265	Santos etal02	1.28	0.1949
2008-05-09	2008	year1	Spring	CmodSP08	Sand	Complementar	Chelidonichthys obscurus	26.3	159.882	0.159882	Santos etal02	1.28	0.204649
2008-05-09	2008	year1	Spring	CmodSP08	Sand	Complementar	Chelidonichthys obscurus	24.2	122.657	0.122657	Santos etal02	1.28	0.157001
2008-05-09	2008	year1	Spring	CmodSP08	Sand	Complementar	Dicologlossa cuneata	19.5	56.6147	0.0566147	Santos etal02	9.22	0.521988
2008-05-09	2008	year1	Spring	CmodSP08	Sand	Complementar	Dicologlossa cuneata	22.1	81.6953	0.0816953	Santos etal02	9.22	0.753231
2008-05-09	2008	year1	Spring	CmodSP08	Sand	Complementar	Dicologlossa cuneata	26.9	145.312	0.145312	Santos etal02	9.22	1.33978
2008-05-09	2008	year1	Spring	CmodSP08	Sand	Complementar	Solea senegalensis	31.4	292.203	0.292203	Veiga et al09	14.43	4.21648
2008-05-09	2008	year1	Spring	CmodSP08	Sand	Complementar	Solea senegalensis	31.4	292.203	0.292203	Veiga et al09	14.43	4.21648
2008-05-09	2008	year1	Spring	CmodSP08	Sand	Complementar	Solea senegalensis	36.2	443.002	0.443002	Veiga et al09	14.43	6.39252
2008-05-09	2008	year1	Spring	CmodSP08	Sand	Complementar	Solea senegalensis	33.5	353.126	0.353126	Veiga et al09	14.43	5.0956
2008-05-09	2008	year1	Spring	CmodSP08	Sand	Complementar	Pagellus acarne	22.3	144.2	0.1442	Veiga et al09	4.57	0.658992
2008-05-09	2008	year1	Spring	CmudSP08	Sand	Complementar	Bothus podas	21.5	119.221	0.119221	Morato etal01	3.31	0.39462
2008-05-09	2008	year1	Spring	CmudSP08	Sand	Complementar	Bothus podas	18	68.4361	0.0684361	Morato etal01	3.31	0.226523
2008-05-09	2008	year1	Spring	CmudSP08	Sand	Complementar	Bothus podas	23.6	159.511	0.159511	Morato etal01	3.31	0.527982
2008-05-09	2008	year1	Spring	CmudSP08	Sand	Complementar	Bothus podas	24.4	177.019	0.177019	Morato etal01	3.31	0.585933
2008-05-09	2008	year1	Spring	CmudSP08	Sand	Complementar	Bothus podas	24	168.11	0.16811	Morato etal01	3.31	0.556444
2008-05-09	2008	year1	Spring	CmudSP08	Sand	Complementar	Merluccius merluccius	30.7	217.201	0.217201	Santos etal02	4.19	0.910074
2008-05-09	2008	year1	Spring	CmudSP08	Sand	Complementar	Merluccius merluccius	27.4	150.107	0.150107	Santos etal02	4.19	0.628949
2008-05-09	2008	year1	Spring	CmudSP08	Sand	Complementar	Merluccius merluccius	25.8	123.453	0.123453	Santos etal02	4.19	0.517269
2008-05-09	2008	year1	Spring	CmudSP08	Sand	Complementar	Merluccius merluccius	29.4	188.717	0.188717	Santos etal02	4.19	0.790723
2008-05-09	2008	year1	Spring	CmudSP08	Sand	Complementar	Merluccius merluccius	30.4	210.381	0.210381	Santos etal02	4.19	0.881496
2008-05-09	2008	year1	Spring	CmudSP08	Sand	Complementar	Merluccius merluccius	26.8	139.688	0.139688	Santos etal02	4.19	0.585294
2008-05-09	2008	year1	Spring	CmudSP08	Sand	Complementar	Merluccius merluccius	29	180.502	0.180502	Santos etal02	4.19	0.756302
2008-05-09	2008	year1	Spring	CmudSP08	Sand	Complementar	Chelidonichthys obscurus	23.6	113.231	0.113231	Santos etal02	1.28	0.144936
2008-05-09	2008	year1	Spring	CmudSP08	Sand	Complementar	Chelidonichthys obscurus	16.3	34.8384	0.0348384	Santos etal02	1.28	0.0445932
2008-05-09	2008	year1	Spring	CmudSP08	Sand	Complementar	Chelidonichthys obscurus	25.3	141.312	0.141312	Santos etal02	1.28	0.18088
2008-05-09	2008	year1	Spring	CmudSP08	Sand	Complementar	Chelidonichthys obscurus	17.5	43.6835	0.0436835	Santos etal02	1.28	0.0559149
2008-05-09	2008	year1	Spring	CmudSP08	Sand	Complementar	Chelidonichthys obscurus	25.1	137.785	0.137785	Santos etal02	1.28	0.176365
2008-05-09	2008	year1	Spring	CmudSP08	Sand	Complementar	Chelidonichthys obscurus	22.8	101.453	0.101453	Santos etal02	1.28	0.129859
2008-05-09	2008	year1	Spring	CmudSP08	Sand	Complementar	Dicologlossa cuneata	23.1	93.006	0.093006	Santos etal02	9.22	0.857515
2008-05-09	2008	year1	Spring	CmudSP08	Sand	Complementar	Chelidonichthys lucerna	28.5	211.801	0.211801	Santos etal02	1.28	0.271106
2008-05-09	2008	year1	Spring	CmudSP08	Sand	Complementar	Chelidonichthys lucerna	33.7	338.517	0.338517	Santos etal02	1.28	0.433302
2008-05-09	2008	year1	Spring	CmudSP08	Sand	Complementar	Chelidonichthys lucerna	27	182.066	0.182066	Santos etal02	1.28	0.233044
2008-05-09	2008	year1	Spring	CmudSP08	Sand	Complementar	Trachinus draco	24.4	89.2315	0.0892315	Santos etal02	3.54	0.315879
2008-05-09	2008	year1	Spring	CmudSP08	Sand	Complementar	Trachinus draco	20.2	49.504	0.049504	Santos etal02	3.54	0.175244
2008-05-09	2008	year1	Spring	CmudSP08	Sand	Complementar	Trachinus draco	21.9	63.6934	0.0636934	Santos etal02	3.54	0.225475
2008-05-09	2008	year1	Spring	CmudSP08	Sand	Complementar	Solea senegalensis	33	337.928	0.337928	Veiga et al09	14.43	4.8763
2008-05-09	2008	year1	Spring	CmudSP08	Sand	Complementar	Solea senegalensis	32.8	331.972	0.331972	Veiga et al09	14.43	4.79036
2008-05-09	2008	year1	Spring	CmudSP08	Sand	Complementar	Solea senegalensis	32.3	317.385	0.317385	Veiga et al09	14.43	4.57986
2008-05-09	2008	year1	Spring	CmudSP08	Sand	Complementar	Solea senegalensis	35.8	428.834	0.428834	Veiga et al09	14.43	6.18808
2008-05-09	2008	year1	Spring	CmudSP08	Sand	Complementar	Solea senegalensis	33.5	353.126	0.353126	Veiga et al09	14.43	5.0956
2008-05-09	2008	year1	Spring	CmudSP08	Sand	Complementar	Solea senegalensis	33.3	346.994	0.346994	Veiga et al09	14.43	5.00712
2008-05-09	2008	year1	Spring	CmudSP08	Sand	Complementar	Solea senegalensis	31	281.447	0.281447	Veiga et al09	14.43	4.06127
2008-05-09	2008	year1	Spring	CmudSP08	Sand	Complementar	Solea senegalensis	31.6	297.68	0.29768	Veiga et al09	14.43	4.29553
2008-05-09	2008	year1	Spring	CmudSP08	Sand	Complementar	Solea senegalensis	30.2	260.723	0.260723	Veiga et al09	14.43	3.76224
2008-05-09	2008	year1	Spring	CmudSP08	Sand	Complementar	Solea senegalensis	31.5	294.933	0.294933	Veiga et al09	14.43	4.25588
2008-05-09	2008	year1	Spring	CmudSP08	Sand	Complementar	Solea senegalensis	32.8	331.972	0.331972	Veiga et al09	14.43	4.79036
2008-05-09	2008	year1	Spring	CmudSP08	Sand	Complementar	Solea senegalensis	31.7	300.445	0.300445	Veiga et al09	14.43	4.33541
2008-05-09	2008	year1	Spring	CmudSP08	Sand	Complementar	Solea senegalensis	31.4	292.203	0.292203	Veiga et al09	14.43	4.21648
2008-05-09	2008	year1	Spring	CmudSP08	Sand	Complementar	Solea senegalensis	33.7	359.328	0.359328	Veiga et al09	14.43	5.18511
2008-05-09	2008	year1	Spring	CmudSP08	Sand	Complementar	Solea senegalensis	29.7	248.296	0.248296	Veiga et al09	14.43	3.58291
2008-05-09	2008	year1	Spring	CmudSP08	Sand	Complementar	Solea senegalensis	31.4	292.203	0.292203	Veiga et al09	14.43	4.21648
2008-05-09	2008	year1	Spring	CmudSP08	Sand	Complementar	Solea senegalensis	31	281.447	0.281447	Veiga et al09	14.43	4.06127
2008-05-09	2008	year1	Spring	CmudSP08	Sand	Complementar	Solea senegalensis	31.4	292.203	0.292203	Veiga et al09	14.43	4.21648
2008-05-09	2008	year1	Spring	CmudSP08	Sand	Complementar	Arnoglossus imperialis	18.7	52.0156	0.0520156	Borges etal03	3.31	0.172172
2008-11-04	2008	year2	Autumn	TrdAU08	Sand	Total	Chelidonichthys lucerna	27.2	185.864	0.185864	Santos etal02	1.28	0.237906
2008-11-04	2008	year2	Autumn	TrdAU08	Sand	Total	Chelidonichthys lucerna	27.8	197.565	0.197565	Santos etal02	1.28	0.252883
2008-11-04	2008	year2	Autumn	TrdAU08	Sand	Total	Chelidonichthys lucerna	34	347.017	0.347017	Santos etal02	1.28	0.444182
2008-11-04	2008	year2	Autumn	TrdAU08	Sand	Total	Chelidonichthys lucerna	33.7	338.517	0.338517	Santos etal02	1.28	0.433302
2008-11-04	2008	year2	Autumn	TrdAU08	Sand	Total	Chelidonichthys obscurus	27.7	188.599	0.188599	Santos etal02	1.28	0.241407
2008-11-04	2008	year2	Autumn	TrdAU08	Sand	Total	Chelidonichthys obscurus	25.2	139.541	0.139541	Santos etal02	1.28	0.178613
2008-11-04	2008	year2	Autumn	TrdAU08	Sand	Total	Chelidonichthys obscurus	23.5	111.71	0.11171	Santos etal02	1.28	0.142989
2008-11-04	2008	year2	Autumn	TrdAU08	Sand	Total	Chelidonichthys obscurus	25.5	144.901	0.144901	Santos etal02	1.28	0.185473
2008-11-04	2008	year2	Autumn	TrdAU08	Sand	Total	Chelidonichthys obscurus	25	136.044	0.136044	Santos etal02	1.28	0.174137
2008-11-04	2008	year2	Autumn	TrdAU08	Sand	Total	Chelidonichthys obscurus	24.5	127.566	0.127566	Santos etal02	1.28	0.163285
2008-11-04	2008	year2	Autumn	TrdAU08	Sand	Total	Chelidonichthys obscurus	27.5	184.296	0.184296	Santos etal02	1.28	0.235899
2008-11-04	2008	year2	Autumn	TrdAU08	Sand	Total	Chelidonichthys obscurus	28.6	208.818	0.208818	Santos etal02	1.28	0.267286
2008-11-04	2008	year2	Autumn	TrdAU08	Sand	Total	Chelidonichthys obscurus	22.7	100.042	0.100042	Santos etal02	1.28	0.128054
2008-11-04	2008	year2	Autumn	TrdAU08	Sand	Total	Chelidonichthys obscurus	23.6	113.231	0.113231	Santos etal02	1.28	0.144936
2008-11-04	2008	year2	Autumn	TrdAU08	Sand	Total	Chelidonichthys obscurus	25.8	150.401	0.150401	Santos etal02	1.28	0.192513
2008-11-04	2008	year2	Autumn	TrdAU08	Sand	Total	Chelidonichthys obscurus	21.9	89.2392	0.0892392	Santos etal02	1.28	0.114226
2008-11-04	2008	year2	Autumn	TrdAU08	Sand	Total	Chelidonichthys obscurus	23.6	113.231	0.113231	Santos etal02	1.28	0.144936
2008-11-04	2008	year2	Autumn	TrdAU08	Sand	Total	Microchirus azevia	22.6	132.524	0.132524	Veiga et al09	9.22	1.22187
2008-11-04	2008	year2	Autumn	TrdAU08	Sand	Total	Microchirus azevia	18.8	76.1622	0.0761622	Veiga et al09	9.22	0.702215
2008-11-04	2008	year2	Autumn	TrdAU08	Sand	Total	Microchirus azevia	21.5	114.05	0.11405	Veiga et al09	9.22	1.05154
2008-11-04	2008	year2	Autumn	TrdAU08	Sand	Total	Microchirus azevia	20	91.7471	0.0917471	Veiga et al09	9.22	0.845908
2008-11-04	2008	year2	Autumn	TrdAU08	Sand	Total	Microchirus azevia	28.2	257.966	0.257966	Veiga et al09	9.22	2.37845
2008-11-04	2008	year2	Autumn	TrdAU08	Sand	Total	Microchirus azevia	20.5	98.823	0.098823	Veiga et al09	9.22	0.911148
2008-11-04	2008	year2	Autumn	TrdAU08	Sand	Total	Microchirus azevia	20.4	97.3797	0.0973797	Veiga et al09	9.22	0.897841
2008-11-04	2008	year2	Autumn	TrdAU08	Sand	Total	Microchirus azevia	21	106.254	0.106254	Veiga et al09	9.22	0.979665
2008-11-04	2008	year2	Autumn	TrdAU08	Sand	Total	Microchirus azevia	21.5	114.05	0.11405	Veiga et al09	9.22	1.05154
2008-11-04	2008	year2	Autumn	TrdAU08	Sand	Total	Microchirus azevia	22.3	127.301	0.127301	Veiga et al09	9.22	1.17372
2008-11-04	2008	year2	Autumn	TrdAU08	Sand	Total	Microchirus azevia	22	122.218	0.122218	Veiga et al09	9.22	1.12685
2008-11-04	2008	year2	Autumn	TrdAU08	Sand	Total	Microchirus azevia	24.8	175.259	0.175259	Veiga et al09	9.22	1.61588
2008-11-04	2008	year2	Autumn	TrdAU08	Sand	Total	Microchirus azevia	23.2	143.395	0.143395	Veiga et al09	9.22	1.3221
2008-11-04	2008	year2	Autumn	TrdAU08	Sand	Total	Microchirus azevia	19.8	89.0142	0.0890142	Veiga et al09	9.22	0.820711
2008-11-04	2008	year2	Autumn	TrdAU08	Sand	Total	Microchirus azevia	21.8	118.905	0.118905	Veiga et al09	9.22	1.09631
2008-11-04	2008	year2	Autumn	TrdAU08	Sand	Total	Microchirus azevia	23.1	141.543	0.141543	Veiga et al09	9.22	1.30503
2008-11-04	2008	year2	Autumn	TrdAU08	Sand	Total	Microchirus azevia	22.7	134.296	0.134296	Veiga et al09	9.22	1.23821
2008-11-04	2008	year2	Autumn	TrdAU08	Sand	Total	Microchirus azevia	25	179.546	0.179546	Veiga et al09	9.22	1.65541
2008-11-04	2008	year2	Autumn	TrdAU08	Sand	Total	Microchirus azevia	21	106.254	0.106254	Veiga et al09	9.22	0.979665
2008-11-04	2008	year2	Autumn	TrdAU08	Sand	Total	Halobatrachus didactylus	35.2	751.506	0.751506	Veiga et al09	3.54	2.66033
2008-11-04	2008	year2	Autumn	TrdAU08	Sand	Total	Halobatrachus didactylus	26.3	317.878	0.317878	Veiga et al09	3.54	1.12529
2008-11-04	2008	year2	Autumn	TrdAU08	Sand	Total	Halobatrachus didactylus	22	187.668	0.187668	Veiga et al09	3.54	0.664346
2008-11-04	2008	year2	Autumn	TrdAU08	Sand	Total	Halobatrachus didactylus	27.5	362.626	0.362626	Veiga et al09	3.54	1.2837
2008-11-04	2008	year2	Autumn	TrdAU08	Sand	Total	Trigloporus lastoviza	27.5	232.006	0.232006	Santos etal02	1.28	0.296968
2008-11-04	2008	year2	Autumn	TrdAU08	Sand	Total	Trigloporus lastoviza	26	195.745	0.195745	Santos etal02	1.28	0.250554
2008-11-04	2008	year2	Autumn	TrdAU08	Sand	Total	Trigloporus lastoviza	23.6	145.964	0.145964	Santos etal02	1.28	0.186833
2008-11-04	2008	year2	Autumn	TrdAU08	Sand	Total	Trigloporus lastoviza	23.2	138.596	0.138596	Santos etal02	1.28	0.177403
2008-11-04	2008	year2	Autumn	TrdAU08	Sand	Total	Trigloporus lastoviza	23.8	149.744	0.149744	Santos etal02	1.28	0.191672
2008-11-04	2008	year2	Autumn	TrdAU08	Sand	Total	Solea senegalensis	38.5	530.474	0.530474	Veiga et al09	14.43	7.65474
2008-11-04	2008	year2	Autumn	TrdAU08	Sand	Total	Solea senegalensis	35	401.401	0.401401	Veiga et al09	14.43	5.79221
2008-11-04	2008	year2	Autumn	TrdAU08	Sand	Total	Solea solea	36	460.26	0.46026	Veiga et al09	14.43	6.64155
2008-11-04	2008	year2	Autumn	PpdAU08	Sand	Parcial	Mustelus mustelus	69	1041.48	1.04148	FilizBilge04	2.69	2.80159
2008-11-04	2008	year2	Autumn	PpdAU08	Sand	Parcial	Torpedo torpedo	35	705.635	0.705635	Veiga et al09	2.22	1.56651
2008-11-04	2008	year2	Autumn	PpdAU08	Sand	Parcial	Torpedo torpedo	32.5	563.035	0.563035	Veiga et al09	2.22	1.24994
2008-11-04	2008	year2	Autumn	PpdAU08	Sand	Parcial	Torpedo torpedo	47.5	1788.95	1.78895	Veiga et al09	2.22	3.97146
2008-11-04	2008	year2	Autumn	PpdAU08	Sand	Parcial	Microchirus azevia	20.5	98.823	0.098823	Veiga et al09	9.22	0.911148
2008-11-04	2008	year2	Autumn	PpdAU08	Sand	Parcial	Microchirus azevia	22	122.218	0.122218	Veiga et al09	9.22	1.12685
2008-11-04	2008	year2	Autumn	PpdAU08	Sand	Parcial	Microchirus azevia	19.5	85.0177	0.0850177	Veiga et al09	9.22	0.783863
2008-11-04	2008	year2	Autumn	PpdAU08	Sand	Parcial	Microchirus azevia	21.6	115.653	0.115653	Veiga et al09	9.22	1.06632
2008-11-04	2008	year2	Autumn	PpdAU08	Sand	Parcial	Microchirus azevia	22.7	134.296	0.134296	Veiga et al09	9.22	1.23821
2008-11-04	2008	year2	Autumn	PpdAU08	Sand	Parcial	Microchirus azevia	21.2	109.328	0.109328	Veiga et al09	9.22	1.00801
2008-11-04	2008	year2	Autumn	PpdAU08	Sand	Parcial	Microchirus azevia	21.5	114.05	0.11405	Veiga et al09	9.22	1.05154
2008-11-04	2008	year2	Autumn	PpdAU08	Sand	Parcial	Microchirus azevia	21	106.254	0.106254	Veiga et al09	9.22	0.979665
2008-11-04	2008	year2	Autumn	PpdAU08	Sand	Parcial	Microchirus azevia	20.6	100.281	0.100281	Veiga et al09	9.22	0.924587
2008-11-04	2008	year2	Autumn	PpdAU08	Sand	Parcial	Microchirus azevia	19.5	85.0177	0.0850177	Veiga et al09	9.22	0.783863
2008-11-04	2008	year2	Autumn	PpdAU08	Sand	Parcial	Microchirus azevia	22.6	132.524	0.132524	Veiga et al09	9.22	1.22187
2008-11-04	2008	year2	Autumn	PpdAU08	Sand	Parcial	Microchirus azevia	21.6	115.653	0.115653	Veiga et al09	9.22	1.06632
2008-11-04	2008	year2	Autumn	PpdAU08	Sand	Parcial	Microchirus azevia	22.7	134.296	0.134296	Veiga et al09	9.22	1.23821
2008-11-04	2008	year2	Autumn	PpdAU08	Sand	Parcial	Microchirus azevia	23.2	143.395	0.143395	Veiga et al09	9.22	1.3221
2008-11-04	2008	year2	Autumn	PpdAU08	Sand	Parcial	Microchirus azevia	21.7	117.272	0.117272	Veiga et al09	9.22	1.08125
2008-11-04	2008	year2	Autumn	PpdAU08	Sand	Parcial	Microchirus azevia	22.3	127.301	0.127301	Veiga et al09	9.22	1.17372
2008-11-04	2008	year2	Autumn	PpdAU08	Sand	Parcial	Microchirus azevia	22.9	137.888	0.137888	Veiga et al09	9.22	1.27133
2008-11-04	2008	year2	Autumn	PpdAU08	Sand	Parcial	Microchirus azevia	21.6	115.653	0.115653	Veiga et al09	9.22	1.06632
2008-11-04	2008	year2	Autumn	PpdAU08	Sand	Parcial	Microchirus azevia	22.3	127.301	0.127301	Veiga et al09	9.22	1.17372
2008-11-04	2008	year2	Autumn	PpdAU08	Sand	Parcial	Microchirus azevia	21.4	112.461	0.112461	Veiga et al09	9.22	1.03689
2008-11-04	2008	year2	Autumn	PpdAU08	Sand	Parcial	Microchirus azevia	21.9	120.554	0.120554	Veiga et al09	9.22	1.11151
2008-11-04	2008	year2	Autumn	PpdAU08	Sand	Parcial	Microchirus azevia	23.9	156.811	0.156811	Veiga et al09	9.22	1.4458
2008-11-04	2008	year2	Autumn	PpdAU08	Sand	Parcial	Microchirus azevia	21	106.254	0.106254	Veiga et al09	9.22	0.979665
2008-11-04	2008	year2	Autumn	PpdAU08	Sand	Parcial	Microchirus azevia	21	106.254	0.106254	Veiga et al09	9.22	0.979665
2008-11-04	2008	year2	Autumn	PpdAU08	Sand	Parcial	Microchirus azevia	23.5	149.047	0.149047	Veiga et al09	9.22	1.37421
2008-11-04	2008	year2	Autumn	PpdAU08	Sand	Parcial	Microchirus azevia	21.5	114.05	0.11405	Veiga et al09	9.22	1.05154
2008-11-04	2008	year2	Autumn	PpdAU08	Sand	Parcial	Microchirus azevia	19.8	89.0142	0.0890142	Veiga et al09	9.22	0.820711
2008-11-04	2008	year2	Autumn	PpdAU08	Sand	Parcial	Microchirus azevia	22.5	130.768	0.130768	Veiga et al09	9.22	1.20568
2008-11-04	2008	year2	Autumn	PpdAU08	Sand	Parcial	Microchirus azevia	22.7	134.296	0.134296	Veiga et al09	9.22	1.23821
2008-11-04	2008	year2	Autumn	PpdAU08	Sand	Parcial	Microchirus azevia	19.9	90.3738	0.0903738	Veiga et al09	9.22	0.833246
2008-11-04	2008	year2	Autumn	PpdAU08	Sand	Parcial	Microchirus azevia	22.5	130.768	0.130768	Veiga et al09	9.22	1.20568
2008-11-04	2008	year2	Autumn	PpdAU08	Sand	Parcial	Microchirus azevia	20.3	95.9505	0.0959505	Veiga et al09	9.22	0.884664
2008-11-04	2008	year2	Autumn	PpdAU08	Sand	Parcial	Halobatrachus didactylus	28.2	390.556	0.390556	Veiga et al09	3.54	1.38257
2008-11-04	2008	year2	Autumn	PpdAU08	Sand	Parcial	Chelidonichthys obscurus	22.5	97.2619	0.0972619	Santos etal02	1.28	0.124495
2008-11-04	2008	year2	Autumn	PpdAU08	Sand	Parcial	Chelidonichthys obscurus	24.2	122.657	0.122657	Santos etal02	1.28	0.157001
2008-11-04	2008	year2	Autumn	PpdAU08	Sand	Parcial	Chelidonichthys obscurus	21.5	84.1507	0.0841507	Santos etal02	1.28	0.107713
2008-11-04	2008	year2	Autumn	PpdAU08	Sand	Parcial	Chelidonichthys obscurus	23	104.314	0.104314	Santos etal02	1.28	0.133522
2008-11-04	2008	year2	Autumn	PpdAU08	Sand	Parcial	Chelidonichthys obscurus	27.5	184.296	0.184296	Santos etal02	1.28	0.235899
2008-11-04	2008	year2	Autumn	PpdAU08	Sand	Parcial	Chelidonichthys obscurus	24	119.458	0.119458	Santos etal02	1.28	0.152906
2008-11-04	2008	year2	Autumn	PpdAU08	Sand	Parcial	Chelidonichthys obscurus	25	136.044	0.136044	Santos etal02	1.28	0.174137
2008-11-04	2008	year2	Autumn	PpdAU08	Sand	Parcial	Chelidonichthys obscurus	26.1	156.042	0.156042	Santos etal02	1.28	0.199734
2008-11-04	2008	year2	Autumn	PpdAU08	Sand	Parcial	Chelidonichthys obscurus	21.4	82.9104	0.0829104	Santos etal02	1.28	0.106125
2008-11-04	2008	year2	Autumn	PpdAU08	Sand	Parcial	Chelidonichthys obscurus	21.4	82.9104	0.0829104	Santos etal02	1.28	0.106125
2008-11-04	2008	year2	Autumn	PpdAU08	Sand	Parcial	Chelidonichthys obscurus	23	104.314	0.104314	Santos etal02	1.28	0.133522
2008-11-04	2008	year2	Autumn	PpdAU08	Sand	Parcial	Chelidonichthys obscurus	21.2	80.4676	0.0804676	Santos etal02	1.28	0.102999
2008-11-04	2008	year2	Autumn	PpdAU08	Sand	Parcial	Chelidonichthys obscurus	22.1	91.8609	0.0918609	Santos etal02	1.28	0.117582
2008-11-04	2008	year2	Autumn	PpdAU08	Sand	Parcial	Chelidonichthys obscurus	28.9	215.874	0.215874	Santos etal02	1.28	0.276319
2008-11-04	2008	year2	Autumn	PpdAU08	Sand	Parcial	Chelidonichthys obscurus	29.1	220.669	0.220669	Santos etal02	1.28	0.282456
2008-11-04	2008	year2	Autumn	PpdAU08	Sand	Parcial	Chelidonichthys obscurus	23.7	114.766	0.114766	Santos etal02	1.28	0.146901
2008-11-04	2008	year2	Autumn	PpdAU08	Sand	Parcial	Chelidonichthys obscurus	21.6	85.4037	0.0854037	Santos etal02	1.28	0.109317
2008-11-04	2008	year2	Autumn	PpdAU08	Sand	Parcial	Chelidonichthys obscurus	24.2	122.657	0.122657	Santos etal02	1.28	0.157001
2008-11-04	2008	year2	Autumn	PpdAU08	Sand	Parcial	Chelidonichthys obscurus	21.6	85.4037	0.0854037	Santos etal02	1.28	0.109317
2008-11-04	2008	year2	Autumn	PpdAU08	Sand	Parcial	Chelidonichthys obscurus	22.5	97.2619	0.0972619	Santos etal02	1.28	0.124495
2008-11-04	2008	year2	Autumn	PpdAU08	Sand	Parcial	Chelidonichthys obscurus	22.4	95.8917	0.0958917	Santos etal02	1.28	0.122741
2008-11-04	2008	year2	Autumn	PpdAU08	Sand	Parcial	Chelidonichthys obscurus	24.8	132.608	0.132608	Santos etal02	1.28	0.169738
2008-11-04	2008	year2	Autumn	PpdAU08	Sand	Parcial	Chelidonichthys obscurus	23	104.314	0.104314	Santos etal02	1.28	0.133522
2008-11-04	2008	year2	Autumn	PpdAU08	Sand	Parcial	Chelidonichthys obscurus	22.2	93.1913	0.0931913	Santos etal02	1.28	0.119285
2008-11-04	2008	year2	Autumn	PpdAU08	Sand	Parcial	Chelidonichthys obscurus	24.8	132.608	0.132608	Santos etal02	1.28	0.169738
2008-11-04	2008	year2	Autumn	PpdAU08	Sand	Parcial	Chelidonichthys obscurus	24.2	122.657	0.122657	Santos etal02	1.28	0.157001
2008-11-04	2008	year2	Autumn	PpdAU08	Sand	Parcial	Chelidonichthys obscurus	23.6	113.231	0.113231	Santos etal02	1.28	0.144936
2008-11-04	2008	year2	Autumn	PpdAU08	Sand	Parcial	Chelidonichthys obscurus	25	136.044	0.136044	Santos etal02	1.28	0.174137
2008-11-04	2008	year2	Autumn	PpdAU08	Sand	Parcial	Chelidonichthys obscurus	25.5	144.901	0.144901	Santos etal02	1.28	0.185473
2008-11-04	2008	year2	Autumn	PpdAU08	Sand	Parcial	Chelidonichthys obscurus	23.6	113.231	0.113231	Santos etal02	1.28	0.144936
2008-11-04	2008	year2	Autumn	PpdAU08	Sand	Parcial	Chelidonichthys obscurus	25.9	152.265	0.152265	Santos etal02	1.28	0.1949
2008-11-04	2008	year2	Autumn	PpdAU08	Sand	Parcial	Chelidonichthys obscurus	21.4	82.9104	0.0829104	Santos etal02	1.28	0.106125
2008-11-04	2008	year2	Autumn	PpdAU08	Sand	Parcial	Chelidonichthys obscurus	26	154.146	0.154146	Santos etal02	1.28	0.197306
2008-11-04	2008	year2	Autumn	PpdAU08	Sand	Parcial	Solea senegalensis	36.3	446.592	0.446592	Veiga et al09	14.43	6.44432
2008-11-04	2008	year2	Autumn	PpdAU08	Sand	Parcial	Solea senegalensis	30.8	276.168	0.276168	Veiga et al09	14.43	3.9851
2008-11-04	2008	year2	Autumn	PpdAU08	Sand	Parcial	Solea senegalensis	32.9	334.941	0.334941	Veiga et al09	14.43	4.8332
2008-11-04	2008	year2	Autumn	PpdAU08	Sand	Parcial	Solea senegalensis	35.6	421.864	0.421864	Veiga et al09	14.43	6.0875
2008-11-04	2008	year2	Autumn	PpdAU08	Sand	Parcial	Trigloporus lastoviza	24	153.589	0.153589	Santos etal02	1.28	0.196595
2008-11-04	2008	year2	Autumn	PpdAU08	Sand	Parcial	Trigloporus lastoviza	26.9	217.006	0.217006	Santos etal02	1.28	0.277767
2008-11-04	2008	year2	Autumn	PpdAU08	Sand	Parcial	Trigloporus lastoviza	24.2	157.5	0.1575	Santos etal02	1.28	0.201601
2008-11-04	2008	year2	Autumn	PpdAU08	Sand	Parcial	Dasyatis pastinaca	23.6	107.416	0.107416	FilizBilge04	2.22	0.238464
2008-11-04	2008	year2	Autumn	PpdAU08	Sand	Parcial	Dasyatis pastinaca	32.1	254.956	0.254956	FilizBilge04	2.22	0.566003
2008-11-04	2008	year2	Autumn	PpdAU08	Sand	Parcial	Dasyatis pastinaca	22.1	89.3159	0.0893159	FilizBilge04	2.22	0.198281
2008-11-04	2008	year2	Autumn	PpdAU08	Sand	Parcial	Merluccius merluccius	37	398.325	0.398325	Santos etal02	4.19	1.66898
2008-11-04	2008	year2	Autumn	PpdAU08	Sand	Parcial	Merluccius merluccius	26	126.59	0.12659	Santos etal02	4.19	0.530411
2008-11-04	2008	year2	Autumn	PpdAU08	Sand	Parcial	Chelidonichthys lucerna	30.5	256.061	0.256061	Santos etal02	1.28	0.327758
2008-11-04	2008	year2	Autumn	PpdAU08	Sand	Parcial	Chelidonichthys lucerna	30.5	256.061	0.256061	Santos etal02	1.28	0.327758
2008-11-04	2008	year2	Autumn	PpdAU08	Sand	Parcial	Chelidonichthys lucerna	26.7	176.462	0.176462	Santos etal02	1.28	0.225871
2008-11-04	2008	year2	Autumn	PpdAU08	Sand	Parcial	Mullus surmuletus	28.2	412.807	0.412807	Veiga et al09	10.94	4.51611
2008-11-04	2008	year2	Autumn	PpdAU08	Sand	Parcial	Dicologlossa cuneata	25.8	128.58	0.12858	Santos etal02	9.22	1.18551
2008-11-04	2008	year2	Autumn	PpdAU08	Sand	Parcial	Raja undulata	59.5	852.317	0.852317	Veiga et al09	2.6	2.21602
2008-11-04	2008	year2	Autumn	TrfAU08	Mud	Total	Microchirus azevia	26.5	213.952	0.213952	Veiga et al09	9.22	1.97263
2008-11-04	2008	year2	Autumn	TrfAU08	Mud	Total	Microchirus azevia	20	91.7471	0.0917471	Veiga et al09	9.22	0.845908
2008-11-04	2008	year2	Autumn	TrfAU08	Mud	Total	Microchirus azevia	21.5	114.05	0.11405	Veiga et al09	9.22	1.05154
2008-11-04	2008	year2	Autumn	TrfAU08	Mud	Total	Microchirus azevia	31.5	359.89	0.35989	Veiga et al09	9.22	3.31819
2008-11-04	2008	year2	Autumn	TrfAU08	Mud	Total	Microchirus azevia	31.5	359.89	0.35989	Veiga et al09	9.22	3.31819
2008-11-04	2008	year2	Autumn	TrfAU08	Mud	Total	Microchirus azevia	23	139.708	0.139708	Veiga et al09	9.22	1.2881
2008-11-04	2008	year2	Autumn	TrfAU08	Mud	Total	Microchirus azevia	32.3	388.098	0.388098	Veiga et al09	9.22	3.57827
2008-11-04	2008	year2	Autumn	TrfAU08	Mud	Total	Microchirus azevia	32	377.354	0.377354	Veiga et al09	9.22	3.4792
2008-11-04	2008	year2	Autumn	TrfAU08	Mud	Total	Microchirus azevia	28	252.501	0.252501	Veiga et al09	9.22	2.32805
2008-11-04	2008	year2	Autumn	TrfAU08	Mud	Total	Microchirus azevia	21.5	114.05	0.11405	Veiga et al09	9.22	1.05154
2008-11-04	2008	year2	Autumn	TrfAU08	Mud	Total	Halobatrachus didactylus	27.5	362.626	0.362626	Veiga et al09	3.54	1.2837
2008-11-04	2008	year2	Autumn	TrfAU08	Mud	Total	Halobatrachus didactylus	28.5	402.949	0.402949	Veiga et al09	3.54	1.42644
2008-11-04	2008	year2	Autumn	TrfAU08	Mud	Total	Halobatrachus didactylus	31.5	541.447	0.541447	Veiga et al09	3.54	1.91672
2008-11-04	2008	year2	Autumn	TrfAU08	Mud	Total	Merluccius merluccius	31.3	231.299	0.231299	Santos etal02	4.19	0.969142
2008-11-04	2008	year2	Autumn	TrfAU08	Mud	Total	Merluccius merluccius	45	752.38	0.75238	Santos etal02	4.19	3.15247
2008-11-04	2008	year2	Autumn	TrfAU08	Mud	Total	Scyliorhinus canicula	50.5	443.522	0.443522	Santos etal02	0.98	0.434652
2008-11-04	2008	year2	Autumn	TrfAU08	Mud	Total	Scyliorhinus canicula	55	581.838	0.581838	Santos etal02	0.98	0.570201
2008-11-04	2008	year2	Autumn	TrfAU08	Mud	Total	Chelidonichthys lucerna	27.4	189.714	0.189714	Santos etal02	1.28	0.242833
2008-11-04	2008	year2	Autumn	TrfAU08	Mud	Total	Chelidonichthys lucerna	29.9	242.215	0.242215	Santos etal02	1.28	0.310035
2008-11-04	2008	year2	Autumn	TrfAU08	Mud	Total	Chelidonichthys lucerna	33	319.209	0.319209	Santos etal02	1.28	0.408587
2008-11-04	2008	year2	Autumn	TrfAU08	Mud	Total	Chelidonichthys lucerna	31.5	280.25	0.28025	Santos etal02	1.28	0.35872
2008-11-04	2008	year2	Autumn	TrfAU08	Mud	Total	Chelidonichthys lucerna	31	267.98	0.26798	Santos etal02	1.28	0.343015
2008-11-04	2008	year2	Autumn	TrfAU08	Mud	Total	Chelidonichthys lucerna	29.6	235.476	0.235476	Santos etal02	1.28	0.301409
2008-11-04	2008	year2	Autumn	TrfAU08	Mud	Total	Solea senegalensis	31	281.447	0.281447	Veiga et al09	14.43	4.06127
2008-11-04	2008	year2	Autumn	TrfAU08	Mud	Total	Spondyliosoma cantharus	29	343.29	0.34329	Veiga et al09	1.25	0.429113
2008-11-04	2008	year2	Autumn	TrfAU08	Mud	Total	Spondyliosoma cantharus	25.5	233.021	0.233021	Veiga et al09	1.25	0.291276
2008-11-04	2008	year2	Autumn	TrfAU08	Mud	Total	Spondyliosoma cantharus	28	308.854	0.308854	Veiga et al09	1.25	0.386067
2008-11-04	2008	year2	Autumn	TrfAU08	Mud	Total	Solea solea	39	586.178	0.586178	Veiga et al09	14.43	8.45855
2008-11-04	2008	year2	Autumn	TrfAU08	Mud	Total	Solea solea	35	422.707	0.422707	Veiga et al09	14.43	6.09966
2008-11-04	2008	year2	Autumn	TrfAU08	Mud	Total	Solea solea	36.5	479.846	0.479846	Veiga et al09	14.43	6.92417
2008-11-04	2008	year2	Autumn	TrfAU08	Mud	Total	Solea solea	36.2	468.029	0.468029	Veiga et al09	14.43	6.75365
2008-11-04	2008	year2	Autumn	TrfAU08	Mud	Total	Solea solea	34.5	404.724	0.404724	Veiga et al09	14.43	5.84017
2008-11-04	2008	year2	Autumn	TrfAU08	Mud	Total	Solea solea	34.5	404.724	0.404724	Veiga et al09	14.43	5.84017
2008-11-04	2008	year2	Autumn	TrfAU08	Mud	Total	Solea solea	35	422.707	0.422707	Veiga et al09	14.43	6.09966
2008-11-04	2008	year2	Autumn	TrfAU08	Mud	Total	Solea solea	34.5	404.724	0.404724	Veiga et al09	14.43	5.84017
2008-11-04	2008	year2	Autumn	TrfAU08	Mud	Total	Solea solea	39	586.178	0.586178	Veiga et al09	14.43	8.45855
2008-11-04	2008	year2	Autumn	TrfAU08	Mud	Total	Solea solea	33.8	380.419	0.380419	Veiga et al09	14.43	5.48945
2008-11-04	2008	year2	Autumn	TrfAU08	Mud	Total	Solea solea	33.7	377.029	0.377029	Veiga et al09	14.43	5.44052
2008-11-04	2008	year2	Autumn	TrfAU08	Mud	Total	Solea solea	34.8	415.451	0.415451	Veiga et al09	14.43	5.99495
2008-11-04	2008	year2	Autumn	TrfAU08	Mud	Total	Mustelus mustelus	71	1142.83	1.14283	FilizBilge04	2.69	3.07422
2008-11-04	2008	year2	Autumn	TrfAU08	Mud	Total	Mustelus mustelus	76	1425.73	1.42573	FilizBilge04	2.69	3.83521
2008-11-04	2008	year2	Autumn	TrfAU08	Mud	Total	Citharus linguatula	26.5	137.339	0.137339	Santos etal02	3.31	0.454592
2008-11-04	2008	year2	Autumn	TrfAU08	Mud	Total	Mullus surmuletus	34.3	793.29	0.79329	Veiga et al09	10.94	8.67859
2008-11-04	2008	year2	Autumn	TrfAU08	Mud	Total	Mugil cephalus	41	388.272	0.388272	Koutrakis&Tsiklinas03	3.54	1.37448
2008-11-05	2008	year2	Autumn	PddAU08	Sand	Total	Halobatrachus didactylus	34.2	690.216	0.690216	Veiga et al09	3.54	2.44336
2008-11-05	2008	year2	Autumn	PddAU08	Sand	Total	Halobatrachus didactylus	32	567.212	0.567212	Veiga et al09	3.54	2.00793
2008-11-05	2008	year2	Autumn	PddAU08	Sand	Total	Halobatrachus didactylus	24.6	260.972	0.260972	Veiga et al09	3.54	0.923842
2008-11-05	2008	year2	Autumn	PddAU08	Sand	Total	Chelidonichthys lucerna	24.8	143.532	0.143532	Santos etal02	1.28	0.183721
2008-11-05	2008	year2	Autumn	PddAU08	Sand	Total	Chelidonichthys lucerna	29	222.363	0.222363	Santos etal02	1.28	0.284624
2008-11-05	2008	year2	Autumn	PddAU08	Sand	Total	Chelidonichthys lucerna	27	182.066	0.182066	Santos etal02	1.28	0.233044
2008-11-05	2008	year2	Autumn	PddAU08	Sand	Total	Chelidonichthys lucerna	30	244.488	0.244488	Santos etal02	1.28	0.312945
2008-11-05	2008	year2	Autumn	PddAU08	Sand	Total	Chelidonichthys lucerna	28.5	211.801	0.211801	Santos etal02	1.28	0.271106
2008-11-05	2008	year2	Autumn	PddAU08	Sand	Total	Chelidonichthys lucerna	31	267.98	0.26798	Santos etal02	1.28	0.343015
2008-11-05	2008	year2	Autumn	PddAU08	Sand	Total	Chelidonichthys lucerna	28	201.568	0.201568	Santos etal02	1.28	0.258006
2008-11-05	2008	year2	Autumn	PddAU08	Sand	Total	Spondyliosoma cantharus	20.5	120.743	0.120743	Veiga et al09	1.25	0.150928
2008-11-05	2008	year2	Autumn	PddAU08	Sand	Total	Spondyliosoma cantharus	29.5	361.431	0.361431	Veiga et al09	1.25	0.451789
2008-11-05	2008	year2	Autumn	PddAU08	Sand	Total	Microchirus azevia	24.7	173.141	0.173141	Veiga et al09	9.22	1.59636
2008-11-05	2008	year2	Autumn	PddAU08	Sand	Total	Microchirus azevia	21	106.254	0.106254	Veiga et al09	9.22	0.979665
2008-11-05	2008	year2	Autumn	PddAU08	Sand	Total	Microchirus azevia	19.7	87.6684	0.0876684	Veiga et al09	9.22	0.808303
2008-11-05	2008	year2	Autumn	PddAU08	Sand	Total	Microchirus azevia	20.6	100.281	0.100281	Veiga et al09	9.22	0.924587
2008-11-05	2008	year2	Autumn	PddAU08	Sand	Total	Microchirus azevia	21.5	114.05	0.11405	Veiga et al09	9.22	1.05154
2008-11-05	2008	year2	Autumn	PddAU08	Sand	Total	Microchirus azevia	20.5	98.823	0.098823	Veiga et al09	9.22	0.911148
2008-11-05	2008	year2	Autumn	PddAU08	Sand	Total	Microchirus azevia	21.9	120.554	0.120554	Veiga et al09	9.22	1.11151
2008-11-05	2008	year2	Autumn	PddAU08	Sand	Total	Balistes capriscus	35	647.717	0.647717	Santos etal02	3.54	2.29292
2008-11-05	2008	year2	Autumn	PddAU08	Sand	Total	Balistes capriscus	30.5	419.755	0.419755	Santos etal02	3.54	1.48593
2008-11-05	2008	year2	Autumn	PddAU08	Sand	Total	Balistes capriscus	44	1332.43	1.33243	Santos etal02	3.54	4.71681
2008-11-05	2008	year2	Autumn	PddAU08	Sand	Total	Balistes capriscus	30.6	424.108	0.424108	Santos etal02	3.54	1.50134
2008-11-05	2008	year2	Autumn	PddAU08	Sand	Total	Myliobatis aquila	37.5	144.662	0.144662	FilizBilge04	2.22	0.32115
2008-11-05	2008	year2	Autumn	PddAU08	Sand	Total	Myliobatis aquila	35.5	120.463	0.120463	FilizBilge04	2.22	0.267427
2008-11-05	2008	year2	Autumn	PddAU08	Sand	Total	Raja clavata	48	676.13	0.67613	Mendes etal04	2.6	1.75794
2008-11-05	2008	year2	Autumn	PddAU08	Sand	Total	Solea senegalensis	31.6	297.68	0.29768	Veiga et al09	14.43	4.29553
2008-11-05	2008	year2	Autumn	PddAU08	Sand	Total	Solea senegalensis	35.8	428.834	0.428834	Veiga et al09	14.43	6.18808
2008-11-05	2008	year2	Autumn	PddAU08	Sand	Total	Solea senegalensis	32.6	326.085	0.326085	Veiga et al09	14.43	4.70541
2008-11-05	2008	year2	Autumn	PddAU08	Sand	Total	Solea senegalensis	33.5	353.126	0.353126	Veiga et al09	14.43	5.0956
2008-11-05	2008	year2	Autumn	PddAU08	Sand	Total	Solea senegalensis	33.4	350.051	0.350051	Veiga et al09	14.43	5.05123
2008-11-05	2008	year2	Autumn	PddAU08	Sand	Total	Solea senegalensis	38.2	518.472	0.518472	Veiga et al09	14.43	7.48156
2008-11-05	2008	year2	Autumn	PddAU08	Sand	Total	Solea senegalensis	34.2	375.148	0.375148	Veiga et al09	14.43	5.41338
2008-11-05	2008	year2	Autumn	PddAU08	Sand	Total	Solea senegalensis	32.9	334.941	0.334941	Veiga et al09	14.43	4.8332
2008-11-05	2008	year2	Autumn	PddAU08	Sand	Total	Chelidonichthys obscurus	23.9	117.88	0.11788	Santos etal02	1.28	0.150886
2008-11-05	2008	year2	Autumn	PddAU08	Sand	Total	Chelidonichthys obscurus	23	104.314	0.104314	Santos etal02	1.28	0.133522
2008-11-05	2008	year2	Autumn	PddAU08	Sand	Total	Chelidonichthys obscurus	27.2	177.969	0.177969	Santos etal02	1.28	0.2278
2008-11-05	2008	year2	Autumn	PddAU08	Sand	Total	Chelidonichthys obscurus	23.7	114.766	0.114766	Santos etal02	1.28	0.146901
2008-11-05	2008	year2	Autumn	PddAU08	Sand	Total	Chelidonichthys obscurus	24	119.458	0.119458	Santos etal02	1.28	0.152906
2008-11-05	2008	year2	Autumn	PddAU08	Sand	Total	Chelidonichthys obscurus	25.5	144.901	0.144901	Santos etal02	1.28	0.185473
2008-11-05	2008	year2	Autumn	PddAU08	Sand	Total	Chelidonichthys obscurus	24	119.458	0.119458	Santos etal02	1.28	0.152906
2008-11-05	2008	year2	Autumn	PddAU08	Sand	Total	Trigloporus lastoviza	29.5	287	0.287	Santos etal02	1.28	0.36736
2008-11-05	2008	year2	Autumn	PddAU08	Sand	Total	Trigloporus lastoviza	30	301.994	0.301994	Santos etal02	1.28	0.386553
2008-11-05	2008	year2	Autumn	PddAU08	Sand	Total	Bothus podas	22	128.098	0.128098	Morato etal01	3.31	0.424004
2008-11-05	2008	year2	Autumn	PcdAU08	Sand	Total	Chelidonichthys obscurus	23	104.314	0.104314	Santos etal02	1.28	0.133522
2008-11-05	2008	year2	Autumn	PcdAU08	Sand	Total	Solea senegalensis	30.6	270.955	0.270955	Veiga et al09	14.43	3.90988
2008-11-05	2008	year2	Autumn	PcdAU08	Sand	Total	Microchirus azevia	21.8	118.905	0.118905	Veiga et al09	9.22	1.09631
2008-11-05	2008	year2	Autumn	PcdAU08	Sand	Total	Microchirus azevia	20.5	98.823	0.098823	Veiga et al09	9.22	0.911148
2008-11-05	2008	year2	Autumn	PcdAU08	Sand	Total	Myliobatis aquila	34.2	106.35	0.10635	FilizBilge04	2.22	0.236097
2008-11-05	2008	year2	Autumn	PcdAU08	Sand	Total	Pagellus acarne	20	103.55	0.10355	Veiga et al09	4.57	0.473222
2008-11-05	2008	year2	Autumn	PcdAU08	Sand	Total	Torpedo torpedo	30.5	463.989	0.463989	Veiga et al09	2.22	1.03006
2008-11-05	2008	year2	Autumn	PcdAU08	Sand	Total	Solea senegalensis	37	472.255	0.472255	Veiga et al09	14.43	6.81463
2008-11-05	2008	year2	Autumn	PcdAU08	Sand	Total	Solea senegalensis	33	337.928	0.337928	Veiga et al09	14.43	4.8763
2008-11-05	2008	year2	Autumn	PcdAU08	Sand	Total	Solea senegalensis	37	472.255	0.472255	Veiga et al09	14.43	6.81463
2008-11-05	2008	year2	Autumn	PcdAU08	Sand	Total	Solea senegalensis	32.2	314.519	0.314519	Veiga et al09	14.43	4.5385
2008-11-05	2008	year2	Autumn	PcdAU08	Sand	Total	Solea senegalensis	33.7	359.328	0.359328	Veiga et al09	14.43	5.18511
2008-11-05	2008	year2	Autumn	PcdAU08	Sand	Total	Solea senegalensis	32.6	326.085	0.326085	Veiga et al09	14.43	4.70541
2008-11-05	2008	year2	Autumn	PcdAU08	Sand	Total	Solea senegalensis	33.7	359.328	0.359328	Veiga et al09	14.43	5.18511
2008-11-05	2008	year2	Autumn	PcdAU08	Sand	Total	Solea senegalensis	31.7	300.445	0.300445	Veiga et al09	14.43	4.33541
2008-11-05	2008	year2	Autumn	PcdAU08	Sand	Total	Solea senegalensis	35.6	421.864	0.421864	Veiga et al09	14.43	6.0875
2008-11-05	2008	year2	Autumn	PcdAU08	Sand	Total	Solea senegalensis	30.4	265.807	0.265807	Veiga et al09	14.43	3.83559
2008-11-05	2008	year2	Autumn	PcdAU08	Sand	Total	Chelidonichthys obscurus	22.7	100.042	0.100042	Santos etal02	1.28	0.128054
2008-11-05	2008	year2	Autumn	PcdAU08	Sand	Total	Chelidonichthys obscurus	21.6	85.4037	0.0854037	Santos etal02	1.28	0.109317
2008-11-05	2008	year2	Autumn	PcdAU08	Sand	Total	Chelidonichthys obscurus	23.2	107.231	0.107231	Santos etal02	1.28	0.137256
2008-11-05	2008	year2	Autumn	PcdAU08	Sand	Total	Chelidonichthys obscurus	23.7	114.766	0.114766	Santos etal02	1.28	0.146901
2008-11-05	2008	year2	Autumn	PcdAU08	Sand	Total	Chelidonichthys obscurus	28	195.182	0.195182	Santos etal02	1.28	0.249833
2008-11-05	2008	year2	Autumn	PcdAU08	Sand	Total	Chelidonichthys obscurus	25.2	139.541	0.139541	Santos etal02	1.28	0.178613
2008-11-05	2008	year2	Autumn	PcdAU08	Sand	Total	Chelidonichthys obscurus	24.5	127.566	0.127566	Santos etal02	1.28	0.163285
2008-11-05	2008	year2	Autumn	PcdAU08	Sand	Total	Halobatrachus didactylus	26.3	317.878	0.317878	Veiga et al09	3.54	1.12529
2008-11-05	2008	year2	Autumn	PcdAU08	Sand	Total	Halobatrachus didactylus	28	382.436	0.382436	Veiga et al09	3.54	1.35382
2008-11-05	2008	year2	Autumn	PcdAU08	Sand	Total	Halobatrachus didactylus	25.5	290.175	0.290175	Veiga et al09	3.54	1.02722
2008-11-05	2008	year2	Autumn	PcdAU08	Sand	Total	Halobatrachus didactylus	33.5	649.341	0.649341	Veiga et al09	3.54	2.29867
2008-11-05	2008	year2	Autumn	PcdAU08	Sand	Total	Raja undulata	58	796.223	0.796223	Veiga et al09	2.6	2.07018
2008-11-05	2008	year2	Autumn	PcdAU08	Sand	Total	Pagellus acarne	18.5	81.6862	0.0816862	Veiga et al09	4.57	0.373306
2008-11-05	2008	year2	Autumn	PcdAU08	Sand	Total	Pagellus acarne	19	88.5894	0.0885894	Veiga et al09	4.57	0.404854
2008-11-05	2008	year2	Autumn	PcdAU08	Sand	Total	Pagellus acarne	19	88.5894	0.0885894	Veiga et al09	4.57	0.404854
2008-11-05	2008	year2	Autumn	PcdAU08	Sand	Total	Mustelus mustelus	69.5	1066.21	1.06621	FilizBilge04	2.69	2.86811
2008-11-05	2008	year2	Autumn	PcdAU08	Sand	Total	Mustelus mustelus	78.5	1583.87	1.58387	FilizBilge04	2.69	4.26061
2008-11-05	2008	year2	Autumn	PcdAU08	Sand	Total	Mustelus mustelus	74	1307.36	1.30736	FilizBilge04	2.69	3.5168
2008-11-05	2008	year2	Autumn	PcdAU08	Sand	Total	Mustelus mustelus	72	1195.98	1.19598	FilizBilge04	2.69	3.21718
2008-11-05	2008	year2	Autumn	PcdAU08	Sand	Total	Trigloporus lastoviza	28	245.025	0.245025	Santos etal02	1.28	0.313632
2008-11-05	2008	year2	Autumn	PcdAU08	Sand	Total	Trigloporus lastoviza	28.5	258.524	0.258524	Santos etal02	1.28	0.330911
2008-11-05	2008	year2	Autumn	PcdAU08	Sand	Total	Trigloporus lastoviza	28	245.025	0.245025	Santos etal02	1.28	0.313632
2008-11-05	2008	year2	Autumn	PcdAU08	Sand	Total	Trigloporus lastoviza	24	153.589	0.153589	Santos etal02	1.28	0.196595
2008-11-05	2008	year2	Autumn	PcdAU08	Sand	Total	Raja clavata	76	2984.34	2.98434	Mendes etal04	2.6	7.75929
2008-11-05	2008	year2	Autumn	PcdAU08	Sand	Total	Microchirus azevia	22.8	136.084	0.136084	Veiga et al09	9.22	1.2547
2008-11-05	2008	year2	Autumn	PcdAU08	Sand	Total	Microchirus azevia	22	122.218	0.122218	Veiga et al09	9.22	1.12685
2008-11-05	2008	year2	Autumn	PcdAU08	Sand	Total	Microchirus azevia	23.5	149.047	0.149047	Veiga et al09	9.22	1.37421
2008-11-05	2008	year2	Autumn	PcdAU08	Sand	Total	Microchirus azevia	20.8	103.239	0.103239	Veiga et al09	9.22	0.95186
2008-11-05	2008	year2	Autumn	PcdAU08	Sand	Total	Microchirus azevia	21.5	114.05	0.11405	Veiga et al09	9.22	1.05154
2008-11-05	2008	year2	Autumn	PcdAU08	Sand	Total	Microchirus azevia	22.7	134.296	0.134296	Veiga et al09	9.22	1.23821
2008-11-05	2008	year2	Autumn	PcdAU08	Sand	Total	Conger conger	88	520.637	0.520637	Gonçalves et al 1997	2.98	1.5515
2008-11-05	2008	year2	Autumn	PcdAU08	Sand	Total	Myliobatis aquila	37.5	144.662	0.144662	FilizBilge04	2.22	0.32115
2008-11-05	2008	year2	Autumn	PcdAU08	Sand	Total	Myliobatis aquila	31	76.6016	0.0766016	FilizBilge04	2.22	0.170056
2008-11-05	2008	year2	Autumn	PcdAU08	Sand	Total	Myliobatis aquila	33.4	98.266	0.098266	FilizBilge04	2.22	0.21815
2008-11-05	2008	year2	Autumn	PcdAU08	Sand	Total	Myliobatis aquila	33.4	98.266	0.098266	FilizBilge04	2.22	0.21815
2008-11-05	2008	year2	Autumn	PcdAU08	Sand	Total	Myliobatis aquila	32.5	89.6975	0.0896975	FilizBilge04	2.22	0.199128
2008-11-05	2008	year2	Autumn	PcdAU08	Sand	Total	Myliobatis aquila	34	104.287	0.104287	FilizBilge04	2.22	0.231517
2008-11-05	2008	year2	Autumn	PcdAU08	Sand	Total	Myliobatis aquila	33.8	102.252	0.102252	FilizBilge04	2.22	0.226999
2008-11-05	2008	year2	Autumn	PcdAU08	Sand	Total	Myliobatis aquila	33.4	98.266	0.098266	FilizBilge04	2.22	0.21815
2008-11-05	2008	year2	Autumn	PcdAU08	Sand	Total	Myliobatis aquila	33.8	102.252	0.102252	FilizBilge04	2.22	0.226999
2008-11-05	2008	year2	Autumn	PcdAU08	Sand	Total	Myliobatis aquila	34.8	112.711	0.112711	FilizBilge04	2.22	0.250217
2008-11-05	2008	year2	Autumn	PcdAU08	Sand	Total	Myliobatis aquila	39.2	167.751	0.167751	FilizBilge04	2.22	0.372408
2008-11-05	2008	year2	Autumn	PcdAU08	Sand	Total	Myliobatis aquila	36.5	132.175	0.132175	FilizBilge04	2.22	0.293428
2008-11-05	2008	year2	Autumn	PcdAU08	Sand	Total	Myliobatis aquila	34	104.287	0.104287	FilizBilge04	2.22	0.231517
2008-11-05	2008	year2	Autumn	PcdAU08	Sand	Total	Myliobatis aquila	33.5	99.2521	0.0992521	FilizBilge04	2.22	0.22034
2008-11-05	2008	year2	Autumn	PcdAU08	Sand	Total	Chelidonichthys lucerna	30	244.488	0.244488	Santos etal02	1.28	0.312945
2008-11-05	2008	year2	Autumn	PcdAU08	Sand	Total	Chelidonichthys lucerna	25.5	155.157	0.155157	Santos etal02	1.28	0.198601
2008-11-05	2008	year2	Autumn	PcdAU08	Sand	Total	Chelidonichthys lucerna	29.9	242.215	0.242215	Santos etal02	1.28	0.310035
2008-11-05	2008	year2	Autumn	PcdAU08	Sand	Total	Chelidonichthys lucerna	28.2	205.622	0.205622	Santos etal02	1.28	0.263196
2008-11-05	2008	year2	Autumn	PcdAU08	Sand	Total	Phycis phycis	46	1102.06	1.10206	Mendes etal04	3.64	4.01149
2008-11-05	2008	year2	Autumn	PcdAU08	Sand	Total	Solea solea	31	292.953	0.292953	Veiga et al09	14.43	4.22731
2008-11-05	2008	year2	Autumn	ParfAU08	Mud	Parcial	Trigloporus lastoviza	25.7	188.981	0.188981	Santos etal02	1.28	0.241896
2008-11-05	2008	year2	Autumn	ParfAU08	Mud	Parcial	Trigloporus lastoviza	20	88.398	0.088398	Santos etal02	1.28	0.113149
2008-11-05	2008	year2	Autumn	ParfAU08	Mud	Parcial	Trigloporus lastoviza	25.2	178.059	0.178059	Santos etal02	1.28	0.227916
2008-11-05	2008	year2	Autumn	ParfAU08	Mud	Parcial	Trigloporus lastoviza	25	173.812	0.173812	Santos etal02	1.28	0.222479
2008-11-05	2008	year2	Autumn	ParfAU08	Mud	Parcial	Trigloporus lastoviza	21.5	110.055	0.110055	Santos etal02	1.28	0.14087
2008-11-05	2008	year2	Autumn	ParfAU08	Mud	Parcial	Trigloporus lastoviza	25.5	184.56	0.18456	Santos etal02	1.28	0.236237
2008-11-05	2008	year2	Autumn	ParfAU08	Mud	Parcial	Trigloporus lastoviza	22	117.995	0.117995	Santos etal02	1.28	0.151033
2008-11-05	2008	year2	Autumn	ParfAU08	Mud	Parcial	Trigloporus lastoviza	22	117.995	0.117995	Santos etal02	1.28	0.151033
2008-11-05	2008	year2	Autumn	ParfAU08	Mud	Parcial	Trigloporus lastoviza	23.2	138.596	0.138596	Santos etal02	1.28	0.177403
2008-11-05	2008	year2	Autumn	ParfAU08	Mud	Parcial	Trigloporus lastoviza	23.5	144.098	0.144098	Santos etal02	1.28	0.184445
2008-11-05	2008	year2	Autumn	ParfAU08	Mud	Parcial	Trigloporus lastoviza	22.3	122.938	0.122938	Santos etal02	1.28	0.15736
2008-11-05	2008	year2	Autumn	ParfAU08	Mud	Parcial	Trigloporus lastoviza	21.2	105.468	0.105468	Santos etal02	1.28	0.134999
2008-11-05	2008	year2	Autumn	ParfAU08	Mud	Parcial	Trigloporus lastoviza	21	102.482	0.102482	Santos etal02	1.28	0.131176
2008-11-05	2008	year2	Autumn	ParfAU08	Mud	Parcial	Trigloporus lastoviza	27	219.459	0.219459	Santos etal02	1.28	0.280908
2008-11-05	2008	year2	Autumn	ParfAU08	Mud	Parcial	Trigloporus lastoviza	24.3	159.481	0.159481	Santos etal02	1.28	0.204135
2008-11-05	2008	year2	Autumn	ParfAU08	Mud	Parcial	Trigloporus lastoviza	20.9	101.01	0.10101	Santos etal02	1.28	0.129293
2008-11-05	2008	year2	Autumn	ParfAU08	Mud	Parcial	Microchirus azevia	19	78.6261	0.0786261	Veiga et al09	9.22	0.724933
2008-11-05	2008	year2	Autumn	ParfAU08	Mud	Parcial	Microchirus azevia	20	91.7471	0.0917471	Veiga et al09	9.22	0.845908
2008-11-05	2008	year2	Autumn	ParfAU08	Mud	Parcial	Microchirus azevia	22.7	134.296	0.134296	Veiga et al09	9.22	1.23821
2008-11-05	2008	year2	Autumn	ParfAU08	Mud	Parcial	Microchirus azevia	22	122.218	0.122218	Veiga et al09	9.22	1.12685
2008-11-05	2008	year2	Autumn	ParfAU08	Mud	Parcial	Microchirus azevia	20.4	97.3797	0.0973797	Veiga et al09	9.22	0.897841
2008-11-05	2008	year2	Autumn	ParfAU08	Mud	Parcial	Microchirus azevia	21.5	114.05	0.11405	Veiga et al09	9.22	1.05154
2008-11-05	2008	year2	Autumn	ParfAU08	Mud	Parcial	Microchirus azevia	22.5	130.768	0.130768	Veiga et al09	9.22	1.20568
2008-11-05	2008	year2	Autumn	ParfAU08	Mud	Parcial	Microchirus azevia	21.2	109.328	0.109328	Veiga et al09	9.22	1.00801
2008-11-05	2008	year2	Autumn	ParfAU08	Mud	Parcial	Microchirus azevia	21	106.254	0.106254	Veiga et al09	9.22	0.979665
2008-11-05	2008	year2	Autumn	ParfAU08	Mud	Parcial	Microchirus azevia	20.7	101.752	0.101752	Veiga et al09	9.22	0.938157
2008-11-05	2008	year2	Autumn	ParfAU08	Mud	Parcial	Microchirus azevia	21.2	109.328	0.109328	Veiga et al09	9.22	1.00801
2008-11-05	2008	year2	Autumn	ParfAU08	Mud	Parcial	Microchirus azevia	21.2	109.328	0.109328	Veiga et al09	9.22	1.00801
2008-11-05	2008	year2	Autumn	ParfAU08	Mud	Parcial	Microchirus azevia	21.6	115.653	0.115653	Veiga et al09	9.22	1.06632
2008-11-05	2008	year2	Autumn	ParfAU08	Mud	Parcial	Microchirus azevia	28.5	266.312	0.266312	Veiga et al09	9.22	2.45539
2008-11-05	2008	year2	Autumn	ParfAU08	Mud	Parcial	Microchirus azevia	20.1	93.1343	0.0931343	Veiga et al09	9.22	0.858698
2008-11-05	2008	year2	Autumn	ParfAU08	Mud	Parcial	Microchirus azevia	21	106.254	0.106254	Veiga et al09	9.22	0.979665
2008-11-05	2008	year2	Autumn	ParfAU08	Mud	Parcial	Microchirus azevia	22.3	127.301	0.127301	Veiga et al09	9.22	1.17372
2008-11-05	2008	year2	Autumn	ParfAU08	Mud	Parcial	Microchirus azevia	21.6	115.653	0.115653	Veiga et al09	9.22	1.06632
2008-11-05	2008	year2	Autumn	ParfAU08	Mud	Parcial	Microchirus azevia	20.2	94.5354	0.0945354	Veiga et al09	9.22	0.871616
2008-11-05	2008	year2	Autumn	ParfAU08	Mud	Parcial	Microchirus azevia	21.3	110.887	0.110887	Veiga et al09	9.22	1.02238
2008-11-05	2008	year2	Autumn	ParfAU08	Mud	Parcial	Microchirus azevia	24	158.794	0.158794	Veiga et al09	9.22	1.46408
2008-11-05	2008	year2	Autumn	ParfAU08	Mud	Parcial	Microchirus azevia	19.5	85.0177	0.0850177	Veiga et al09	9.22	0.783863
2008-11-05	2008	year2	Autumn	ParfAU08	Mud	Parcial	Microchirus azevia	24.5	168.957	0.168957	Veiga et al09	9.22	1.55778
2008-11-05	2008	year2	Autumn	ParfAU08	Mud	Parcial	Microchirus azevia	28.2	257.966	0.257966	Veiga et al09	9.22	2.37845
2008-11-05	2008	year2	Autumn	ParfAU08	Mud	Parcial	Microchirus azevia	20.4	97.3797	0.0973797	Veiga et al09	9.22	0.897841
2008-11-05	2008	year2	Autumn	ParfAU08	Mud	Parcial	Microchirus azevia	29.8	304.562	0.304562	Veiga et al09	9.22	2.80806
2008-11-05	2008	year2	Autumn	ParfAU08	Mud	Parcial	Microchirus azevia	21.4	112.461	0.112461	Veiga et al09	9.22	1.03689
2008-11-05	2008	year2	Autumn	ParfAU08	Mud	Parcial	Microchirus azevia	21.7	117.272	0.117272	Veiga et al09	9.22	1.08125
2008-11-05	2008	year2	Autumn	ParfAU08	Mud	Parcial	Microchirus azevia	18.5	72.5637	0.0725637	Veiga et al09	9.22	0.669037
2008-11-05	2008	year2	Autumn	ParfAU08	Mud	Parcial	Microchirus azevia	20.5	98.823	0.098823	Veiga et al09	9.22	0.911148
2008-11-05	2008	year2	Autumn	ParfAU08	Mud	Parcial	Microchirus azevia	30.8	336.36	0.33636	Veiga et al09	9.22	3.10124
2008-11-05	2008	year2	Autumn	ParfAU08	Mud	Parcial	Chelidonichthys lucerna	27	182.066	0.182066	Santos etal02	1.28	0.233044
2008-11-05	2008	year2	Autumn	ParfAU08	Mud	Parcial	Chelidonichthys lucerna	33	319.209	0.319209	Santos etal02	1.28	0.408587
2008-11-05	2008	year2	Autumn	ParfAU08	Mud	Parcial	Chelidonichthys lucerna	25	146.794	0.146794	Santos etal02	1.28	0.187896
2008-11-05	2008	year2	Autumn	ParfAU08	Mud	Parcial	Chelidonichthys lucerna	25.6	156.866	0.156866	Santos etal02	1.28	0.200788
2008-11-05	2008	year2	Autumn	ParfAU08	Mud	Parcial	Chelidonichthys lucerna	29.3	228.859	0.228859	Santos etal02	1.28	0.29294
2008-11-05	2008	year2	Autumn	ParfAU08	Mud	Parcial	Chelidonichthys lucerna	27.7	195.583	0.195583	Santos etal02	1.28	0.250346
2008-11-05	2008	year2	Autumn	ParfAU08	Mud	Parcial	Solea senegalensis	32.5	323.168	0.323168	Veiga et al09	14.43	4.66331
2008-11-05	2008	year2	Autumn	ParfAU08	Mud	Parcial	Solea senegalensis	38.2	518.472	0.518472	Veiga et al09	14.43	7.48156
2008-11-05	2008	year2	Autumn	ParfAU08	Mud	Parcial	Solea senegalensis	29.2	236.265	0.236265	Veiga et al09	14.43	3.40931
2008-11-05	2008	year2	Autumn	ParfAU08	Mud	Parcial	Chelidonichthys obscurus	23.6	113.231	0.113231	Santos etal02	1.28	0.144936
2008-11-05	2008	year2	Autumn	ParfAU08	Mud	Parcial	Chelidonichthys obscurus	25.6	146.719	0.146719	Santos etal02	1.28	0.1878
2008-11-05	2008	year2	Autumn	ParfAU08	Mud	Parcial	Chelidonichthys obscurus	22.7	100.042	0.100042	Santos etal02	1.28	0.128054
2008-11-05	2008	year2	Autumn	ParfAU08	Mud	Parcial	Chelidonichthys obscurus	19.5	61.6597	0.0616597	Santos etal02	1.28	0.0789244
2008-11-05	2008	year2	Autumn	ParfAU08	Mud	Parcial	Chelidonichthys obscurus	22.8	101.453	0.101453	Santos etal02	1.28	0.129859
2008-11-05	2008	year2	Autumn	ParfAU08	Mud	Parcial	Chelidonichthys obscurus	23.5	111.71	0.11171	Santos etal02	1.28	0.142989
2008-11-05	2008	year2	Autumn	ParfAU08	Mud	Parcial	Chelidonichthys obscurus	24	119.458	0.119458	Santos etal02	1.28	0.152906
2008-11-05	2008	year2	Autumn	ParfAU08	Mud	Parcial	Chelidonichthys obscurus	23.2	107.231	0.107231	Santos etal02	1.28	0.137256
2008-11-05	2008	year2	Autumn	ParfAU08	Mud	Parcial	Mustelus mustelus	75	1365.66	1.36566	FilizBilge04	2.69	3.67362
2008-11-05	2008	year2	Autumn	ParfAU08	Mud	Parcial	Mustelus mustelus	79	1616.89	1.61689	FilizBilge04	2.69	4.34944
2008-11-05	2008	year2	Autumn	ParfAU08	Mud	Parcial	Mustelus mustelus	76	1425.73	1.42573	FilizBilge04	2.69	3.83521
2008-11-05	2008	year2	Autumn	ParfAU08	Mud	Parcial	Merluccius merluccius	37.5	416.081	0.416081	Santos etal02	4.19	1.74338
2008-11-05	2008	year2	Autumn	ParfAU08	Mud	Parcial	Merluccius merluccius	29.2	184.578	0.184578	Santos etal02	4.19	0.77338
2008-11-05	2008	year2	Autumn	ParfAU08	Mud	Parcial	Merluccius merluccius	49.5	1025.47	1.02547	Santos etal02	4.19	4.29671
2008-11-05	2008	year2	Autumn	ParfAU08	Mud	Parcial	Microchirus ocellatus	19.2	132.081	0.132081	Mendes etal04	9.22	1.21778
2008-11-05	2008	year2	Autumn	ParfAU08	Mud	Parcial	Scyliorhinus canicula	54	548.859	0.548859	Santos etal02	0.98	0.537882
2008-11-05	2008	year2	Autumn	ParfAU08	Mud	Parcial	Scyliorhinus canicula	55	581.838	0.581838	Santos etal02	0.98	0.570201
2008-11-05	2008	year2	Autumn	ParfAU08	Mud	Parcial	Scyliorhinus canicula	55	581.838	0.581838	Santos etal02	0.98	0.570201
2008-11-05	2008	year2	Autumn	ParfAU08	Mud	Parcial	Raja miraletus	43	398.944	0.398944	Mendes etal04	2.22	0.885657
2008-11-05	2008	year2	Autumn	ParfAU08	Mud	Parcial	Raja miraletus	45.5	474.445	0.474445	Mendes etal04	2.22	1.05327
2008-11-05	2008	year2	Autumn	ParfAU08	Mud	Parcial	Raja clavata	56	1112.59	1.11259	Mendes etal04	2.6	2.89274
2008-11-05	2008	year2	Autumn	ParfAU08	Mud	Parcial	Raja clavata	63.5	1669.94	1.66994	Mendes etal04	2.6	4.34185
2008-11-06	2008	year2	Autumn	PgdAU08	Sand	Parcial	Myliobatis aquila	33	94.3901	0.0943901	FilizBilge04	2.22	0.209546
2008-11-06	2008	year2	Autumn	PgdAU08	Sand	Parcial	Myliobatis aquila	34	104.287	0.104287	FilizBilge04	2.22	0.231517
2008-11-06	2008	year2	Autumn	PgdAU08	Sand	Parcial	Myliobatis aquila	29.6	65.6454	0.0656454	FilizBilge04	2.22	0.145733
2008-11-06	2008	year2	Autumn	PgdAU08	Sand	Parcial	Myliobatis aquila	33.5	99.2521	0.0992521	FilizBilge04	2.22	0.22034
2008-11-06	2008	year2	Autumn	PgdAU08	Sand	Parcial	Myliobatis aquila	37.6	145.954	0.145954	FilizBilge04	2.22	0.324019
2008-11-06	2008	year2	Autumn	PgdAU08	Sand	Parcial	Myliobatis aquila	33.5	99.2521	0.0992521	FilizBilge04	2.22	0.22034
2008-11-06	2008	year2	Autumn	PgdAU08	Sand	Parcial	Myliobatis aquila	32	85.1708	0.0851708	FilizBilge04	2.22	0.189079
2008-11-06	2008	year2	Autumn	PgdAU08	Sand	Parcial	Myliobatis aquila	31.7	82.5331	0.0825331	FilizBilge04	2.22	0.183223
2008-11-06	2008	year2	Autumn	PgdAU08	Sand	Parcial	Myliobatis aquila	32.2	86.9618	0.0869618	FilizBilge04	2.22	0.193055
2008-11-06	2008	year2	Autumn	PgdAU08	Sand	Parcial	Myliobatis aquila	32.5	89.6975	0.0896975	FilizBilge04	2.22	0.199128
2008-11-06	2008	year2	Autumn	PgdAU08	Sand	Parcial	Myliobatis aquila	32.1	86.0631	0.0860631	FilizBilge04	2.22	0.19106
2008-11-06	2008	year2	Autumn	PgdAU08	Sand	Parcial	Myliobatis aquila	28.7	59.2128	0.0592128	FilizBilge04	2.22	0.131452
2008-11-06	2008	year2	Autumn	PgdAU08	Sand	Parcial	Myliobatis aquila	30	68.6554	0.0686554	FilizBilge04	2.22	0.152415
2008-11-06	2008	year2	Autumn	PgdAU08	Sand	Parcial	Myliobatis aquila	33.2	96.3144	0.0963144	FilizBilge04	2.22	0.213818
2008-11-06	2008	year2	Autumn	PgdAU08	Sand	Parcial	Myliobatis aquila	33.6	100.245	0.100245	FilizBilge04	2.22	0.222544
2008-11-06	2008	year2	Autumn	PgdAU08	Sand	Parcial	Myliobatis aquila	33.2	96.3144	0.0963144	FilizBilge04	2.22	0.213818
2008-11-06	2008	year2	Autumn	PgdAU08	Sand	Parcial	Myliobatis aquila	32.5	89.6975	0.0896975	FilizBilge04	2.22	0.199128
2008-11-06	2008	year2	Autumn	PgdAU08	Sand	Parcial	Myliobatis aquila	35.5	120.463	0.120463	FilizBilge04	2.22	0.267427
2008-11-06	2008	year2	Autumn	PgdAU08	Sand	Parcial	Myliobatis aquila	31	76.6016	0.0766016	FilizBilge04	2.22	0.170056
2008-11-06	2008	year2	Autumn	PgdAU08	Sand	Parcial	Myliobatis aquila	33.5	99.2521	0.0992521	FilizBilge04	2.22	0.22034
2008-11-06	2008	year2	Autumn	PgdAU08	Sand	Parcial	Chelidonichthys obscurus	20.9	76.8966	0.0768966	Santos etal02	1.28	0.0984277
2008-11-06	2008	year2	Autumn	PgdAU08	Sand	Parcial	Chelidonichthys obscurus	21.5	84.1507	0.0841507	Santos etal02	1.28	0.107713
2008-11-06	2008	year2	Autumn	PgdAU08	Sand	Parcial	Chelidonichthys obscurus	19.5	61.6597	0.0616597	Santos etal02	1.28	0.0789244
2008-11-06	2008	year2	Autumn	PgdAU08	Sand	Parcial	Chelidonichthys obscurus	20.5	72.3065	0.0723065	Santos etal02	1.28	0.0925523
2008-11-06	2008	year2	Autumn	PgdAU08	Sand	Parcial	Solea senegalensis	32.3	317.385	0.317385	Veiga et al09	14.43	4.57986
2008-11-06	2008	year2	Autumn	PgdAU08	Sand	Parcial	Solea senegalensis	35.6	421.864	0.421864	Veiga et al09	14.43	6.0875
2008-11-06	2008	year2	Autumn	PgdAU08	Sand	Parcial	Solea senegalensis	30.5	268.372	0.268372	Veiga et al09	14.43	3.87261
2008-11-06	2008	year2	Autumn	PgdAU08	Sand	Parcial	Solea senegalensis	35.8	428.834	0.428834	Veiga et al09	14.43	6.18808
2008-11-06	2008	year2	Autumn	PgdAU08	Sand	Parcial	Solea senegalensis	29	231.563	0.231563	Veiga et al09	14.43	3.34145
2008-11-06	2008	year2	Autumn	PgdAU08	Sand	Parcial	Solea senegalensis	29.8	250.75	0.25075	Veiga et al09	14.43	3.61832
2008-11-06	2008	year2	Autumn	PgdAU08	Sand	Parcial	Solea senegalensis	33.1	340.933	0.340933	Veiga et al09	14.43	4.91966
2008-11-06	2008	year2	Autumn	PgdAU08	Sand	Parcial	Solea senegalensis	28.5	220.076	0.220076	Veiga et al09	14.43	3.1757
2008-11-06	2008	year2	Autumn	PgdAU08	Sand	Parcial	Solea senegalensis	32.5	323.168	0.323168	Veiga et al09	14.43	4.66331
2008-11-06	2008	year2	Autumn	PgdAU08	Sand	Parcial	Solea senegalensis	39.7	580.307	0.580307	Veiga et al09	14.43	8.37382
2008-11-06	2008	year2	Autumn	PgdAU08	Sand	Parcial	Solea senegalensis	33.2	343.954	0.343954	Veiga et al09	14.43	4.96326
2008-11-06	2008	year2	Autumn	PgdAU08	Sand	Parcial	Solea senegalensis	34.2	375.148	0.375148	Veiga et al09	14.43	5.41338
2008-11-06	2008	year2	Autumn	PgdAU08	Sand	Parcial	Solea senegalensis	31.8	303.225	0.303225	Veiga et al09	14.43	4.37554
2008-11-06	2008	year2	Autumn	PgdAU08	Sand	Parcial	Solea senegalensis	30.6	270.955	0.270955	Veiga et al09	14.43	3.90988
2008-11-06	2008	year2	Autumn	PgdAU08	Sand	Parcial	Solea senegalensis	32	308.838	0.308838	Veiga et al09	14.43	4.45653
2008-11-06	2008	year2	Autumn	PgdAU08	Sand	Parcial	Solea senegalensis	32	308.838	0.308838	Veiga et al09	14.43	4.45653
2008-11-06	2008	year2	Autumn	PgdAU08	Sand	Parcial	Microchirus azevia	21.7	117.272	0.117272	Veiga et al09	9.22	1.08125
2008-11-06	2008	year2	Autumn	PgdAU08	Sand	Parcial	Microchirus azevia	22.5	130.768	0.130768	Veiga et al09	9.22	1.20568
2008-11-06	2008	year2	Autumn	PgdAU08	Sand	Parcial	Microchirus azevia	21.7	117.272	0.117272	Veiga et al09	9.22	1.08125
2008-11-06	2008	year2	Autumn	PgdAU08	Sand	Parcial	Microchirus azevia	17.4	60.3417	0.0603417	Veiga et al09	9.22	0.556351
2008-11-06	2008	year2	Autumn	PgdAU08	Sand	Parcial	Microchirus azevia	23.5	149.047	0.149047	Veiga et al09	9.22	1.37421
2008-11-06	2008	year2	Autumn	PgdAU08	Sand	Parcial	Microchirus azevia	21.8	118.905	0.118905	Veiga et al09	9.22	1.09631
2008-11-06	2008	year2	Autumn	PgdAU08	Sand	Parcial	Microchirus azevia	23	139.708	0.139708	Veiga et al09	9.22	1.2881
2008-11-06	2008	year2	Autumn	PgdAU08	Sand	Parcial	Microchirus azevia	22	122.218	0.122218	Veiga et al09	9.22	1.12685
2008-11-06	2008	year2	Autumn	PgdAU08	Sand	Parcial	Torpedo torpedo	35	705.635	0.705635	Veiga et al09	2.22	1.56651
2008-11-06	2008	year2	Autumn	PgdAU08	Sand	Parcial	Halobatrachus didactylus	29	424.176	0.424176	Veiga et al09	3.54	1.50158
2008-11-06	2008	year2	Autumn	PgdAU08	Sand	Parcial	Halobatrachus didactylus	22.5	200.54	0.20054	Veiga et al09	3.54	0.709911
2008-11-06	2008	year2	Autumn	PgdAU08	Sand	Parcial	Merluccius merluccius	25.8	123.453	0.123453	Santos etal02	4.19	0.517269
2008-11-06	2008	year2	Autumn	PgdAU08	Sand	Parcial	Pegusa lascaris	24	176.707	0.176707	Veiga et al09	9.22	1.62923
2008-11-06	2008	year2	Autumn	PgdAU08	Sand	Parcial	Bothus podas	20.2	98.1141	0.0981141	Morato etal01	3.31	0.324758
2008-11-06	2008	year2	Autumn	PgdAU08	Sand	Parcial	Bothus podas	19.6	89.2939	0.0892939	Morato etal01	3.31	0.295563
2008-11-06	2008	year2	Autumn	PgdAU08	Sand	Parcial	Bothus podas	20	95.1112	0.0951112	Morato etal01	3.31	0.314818
2008-11-06	2008	year2	Autumn	PgdAU08	Sand	Parcial	Bothus podas	19	81.0289	0.0810289	Morato etal01	3.31	0.268206
2008-11-06	2008	year2	Autumn	PgdAU08	Sand	Parcial	Bothus podas	19.2	83.7234	0.0837234	Morato etal01	3.31	0.277124
2008-11-06	2008	year2	Autumn	PgdAU08	Sand	Parcial	Bothus podas	21.8	124.495	0.124495	Morato etal01	3.31	0.412078
2008-11-06	2008	year2	Autumn	PgdAU08	Sand	Parcial	Bothus podas	21	110.771	0.110771	Morato etal01	3.31	0.366653
2008-11-06	2008	year2	Autumn	PgdAU08	Sand	Parcial	Bothus podas	21.5	119.221	0.119221	Morato etal01	3.31	0.39462
2008-11-06	2008	year2	Autumn	PgdAU08	Sand	Parcial	Bothus podas	17	57.2448	0.0572448	Morato etal01	3.31	0.18948
2008-11-06	2008	year2	Autumn	PgdAU08	Sand	Parcial	Bothus podas	19.6	89.2939	0.0892939	Morato etal01	3.31	0.295563
2008-11-06	2008	year2	Autumn	PgdAU08	Sand	Parcial	Bothus podas	20.2	98.1141	0.0981141	Morato etal01	3.31	0.324758
2008-11-06	2008	year2	Autumn	PgdAU08	Sand	Parcial	Bothus podas	26	215.869	0.215869	Morato etal01	3.31	0.714527
2008-11-06	2008	year2	Autumn	PgdAU08	Sand	Parcial	Bothus podas	22.8	143.22	0.14322	Morato etal01	3.31	0.474057
2008-11-06	2008	year2	Autumn	PgdAU08	Sand	Parcial	Bothus podas	19.3	85.0932	0.0850932	Morato etal01	3.31	0.281659
2008-11-06	2008	year2	Autumn	PgdAU08	Sand	Parcial	Bothus podas	19.6	89.2939	0.0892939	Morato etal01	3.31	0.295563
2008-11-06	2008	year2	Autumn	PgdAU08	Sand	Parcial	Bothus podas	20.3	99.6395	0.0996395	Morato etal01	3.31	0.329807
2008-11-06	2008	year2	Autumn	PgdAU08	Sand	Parcial	Bothus podas	21	110.771	0.110771	Morato etal01	3.31	0.366653
2008-11-06	2008	year2	Autumn	PgdAU08	Sand	Parcial	Bothus podas	17.5	62.6707	0.0626707	Morato etal01	3.31	0.20744
2008-11-06	2008	year2	Autumn	PgdAU08	Sand	Parcial	Bothus podas	19.6	89.2939	0.0892939	Morato etal01	3.31	0.295563
2008-11-06	2008	year2	Autumn	PgdAU08	Sand	Parcial	Bothus podas	20	95.1112	0.0951112	Morato etal01	3.31	0.314818
2008-11-06	2008	year2	Autumn	PgdAU08	Sand	Parcial	Bothus podas	19.4	86.4782	0.0864782	Morato etal01	3.31	0.286243
2008-11-06	2008	year2	Autumn	PgdAU08	Sand	Parcial	Bothus podas	22.7	141.266	0.141266	Morato etal01	3.31	0.467592
2008-11-06	2008	year2	Autumn	PgdAU08	Sand	Parcial	Bothus podas	18.3	72.0628	0.0720628	Morato etal01	3.31	0.238528
2008-11-06	2008	year2	Autumn	PgdAU08	Sand	Parcial	Bothus podas	18.3	72.0628	0.0720628	Morato etal01	3.31	0.238528
2008-11-06	2008	year2	Autumn	PgdAU08	Sand	Parcial	Bothus podas	18.1	69.6309	0.0696309	Morato etal01	3.31	0.230478
2008-11-06	2008	year2	Autumn	PgdAU08	Sand	Parcial	Bothus podas	19.2	83.7234	0.0837234	Morato etal01	3.31	0.277124
2008-11-06	2008	year2	Autumn	PgdAU08	Sand	Parcial	Bothus podas	21.2	114.1	0.1141	Morato etal01	3.31	0.377672
2008-11-06	2008	year2	Autumn	PgdAU08	Sand	Parcial	Bothus podas	22.2	131.771	0.131771	Morato etal01	3.31	0.436163
2008-11-06	2008	year2	Autumn	PgdAU08	Sand	Parcial	Bothus podas	21.5	119.221	0.119221	Morato etal01	3.31	0.39462
2008-11-06	2008	year2	Autumn	PgdAU08	Sand	Parcial	Bothus podas	24	168.11	0.16811	Morato etal01	3.31	0.556444
2008-11-06	2008	year2	Autumn	PgdAU08	Sand	Parcial	Bothus podas	22.6	139.331	0.139331	Morato etal01	3.31	0.461187
2008-11-06	2008	year2	Autumn	PgdAU08	Sand	Parcial	Bothus podas	17.5	62.6707	0.0626707	Morato etal01	3.31	0.20744
2008-11-06	2008	year2	Autumn	PgdAU08	Sand	Parcial	Bothus podas	23	147.181	0.147181	Morato etal01	3.31	0.487169
2008-11-06	2008	year2	Autumn	PgdAU08	Sand	Parcial	Bothus podas	22.5	137.414	0.137414	Morato etal01	3.31	0.454841
2008-11-06	2008	year2	Autumn	PgdAU08	Sand	Parcial	Bothus podas	23	147.181	0.147181	Morato etal01	3.31	0.487169
2008-11-06	2008	year2	Autumn	PgdAU08	Sand	Parcial	Bothus podas	23.5	157.409	0.157409	Morato etal01	3.31	0.521024
2008-11-06	2008	year2	Autumn	PgdAU08	Sand	Parcial	Mullus surmuletus	22.4	191.502	0.191502	Veiga et al09	10.94	2.09503
2008-11-06	2008	year2	Autumn	PgdAU08	Sand	Parcial	Raja undulata	62	951.175	0.951175	Veiga et al09	2.6	2.47306
2008-11-06	2008	year2	Autumn	PardAU08	Sand	Parcial	Microchirus azevia	23	139.708	0.139708	Veiga et al09	9.22	1.2881
2008-11-06	2008	year2	Autumn	PardAU08	Sand	Parcial	Microchirus azevia	20.3	95.9505	0.0959505	Veiga et al09	9.22	0.884664
2008-11-06	2008	year2	Autumn	PardAU08	Sand	Parcial	Microchirus azevia	21.5	114.05	0.11405	Veiga et al09	9.22	1.05154
2008-11-06	2008	year2	Autumn	PardAU08	Sand	Parcial	Microchirus azevia	23.6	150.963	0.150963	Veiga et al09	9.22	1.39188
2008-11-06	2008	year2	Autumn	PardAU08	Sand	Parcial	Microchirus azevia	23.2	143.395	0.143395	Veiga et al09	9.22	1.3221
2008-11-06	2008	year2	Autumn	PardAU08	Sand	Parcial	Microchirus azevia	19.2	81.1428	0.0811428	Veiga et al09	9.22	0.748136
2008-11-06	2008	year2	Autumn	PardAU08	Sand	Parcial	Microchirus azevia	20	91.7471	0.0917471	Veiga et al09	9.22	0.845908
2008-11-06	2008	year2	Autumn	PardAU08	Sand	Parcial	Microchirus azevia	22.4	129.027	0.129027	Veiga et al09	9.22	1.18963
2008-11-06	2008	year2	Autumn	PardAU08	Sand	Parcial	Microchirus azevia	19.3	82.421	0.082421	Veiga et al09	9.22	0.759922
2008-11-06	2008	year2	Autumn	PardAU08	Sand	Parcial	Microchirus azevia	21.3	110.887	0.110887	Veiga et al09	9.22	1.02238
2008-11-06	2008	year2	Autumn	PardAU08	Sand	Parcial	Microchirus azevia	29.6	298.453	0.298453	Veiga et al09	9.22	2.75173
2008-11-06	2008	year2	Autumn	PardAU08	Sand	Parcial	Chelidonichthys obscurus	23.5	111.71	0.11171	Santos etal02	1.28	0.142989
2008-11-06	2008	year2	Autumn	PardAU08	Sand	Parcial	Chelidonichthys obscurus	25	136.044	0.136044	Santos etal02	1.28	0.174137
2008-11-06	2008	year2	Autumn	PardAU08	Sand	Parcial	Chelidonichthys obscurus	20	66.8377	0.0668377	Santos etal02	1.28	0.0855523
2008-11-06	2008	year2	Autumn	PardAU08	Sand	Parcial	Chelidonichthys obscurus	25.2	139.541	0.139541	Santos etal02	1.28	0.178613
2008-11-06	2008	year2	Autumn	PardAU08	Sand	Parcial	Chelidonichthys obscurus	23	104.314	0.104314	Santos etal02	1.28	0.133522
2008-11-06	2008	year2	Autumn	PardAU08	Sand	Parcial	Chelidonichthys obscurus	23.1	105.766	0.105766	Santos etal02	1.28	0.13538
2008-11-06	2008	year2	Autumn	PardAU08	Sand	Parcial	Chelidonichthys obscurus	24	119.458	0.119458	Santos etal02	1.28	0.152906
2008-11-06	2008	year2	Autumn	PardAU08	Sand	Parcial	Chelidonichthys obscurus	23.8	116.316	0.116316	Santos etal02	1.28	0.148884
2008-11-06	2008	year2	Autumn	PardAU08	Sand	Parcial	Halobatrachus didactylus	23	213.982	0.213982	Veiga et al09	3.54	0.757497
2008-11-06	2008	year2	Autumn	PardAU08	Sand	Parcial	Trigloporus lastoviza	27.5	232.006	0.232006	Santos etal02	1.28	0.296968
2008-11-06	2008	year2	Autumn	PardAU08	Sand	Parcial	Trigloporus lastoviza	27.6	234.572	0.234572	Santos etal02	1.28	0.300252
2008-11-06	2008	year2	Autumn	PardAU08	Sand	Parcial	Trigloporus lastoviza	24.7	167.569	0.167569	Santos etal02	1.28	0.214488
2008-11-06	2008	year2	Autumn	PardAU08	Sand	Parcial	Trigloporus lastoviza	26	195.745	0.195745	Santos etal02	1.28	0.250554
2008-11-06	2008	year2	Autumn	PardAU08	Sand	Parcial	Chelidonichthys lucerna	35.2	382.383	0.382383	Santos etal02	1.28	0.489451
2008-11-06	2008	year2	Autumn	PardAU08	Sand	Parcial	Chelidonichthys lucerna	31.6	282.746	0.282746	Santos etal02	1.28	0.361915
2008-11-06	2008	year2	Autumn	PardAU08	Sand	Parcial	Solea senegalensis	35	401.401	0.401401	Veiga et al09	14.43	5.79221
2008-11-06	2008	year2	Autumn	PardAU08	Sand	Parcial	Solea senegalensis	31.3	289.489	0.289489	Veiga et al09	14.43	4.17732
2008-11-06	2008	year2	Autumn	PardAU08	Sand	Parcial	Solea senegalensis	32.5	323.168	0.323168	Veiga et al09	14.43	4.66331
2008-11-06	2008	year2	Autumn	PardAU08	Sand	Parcial	Solea senegalensis	31.2	286.791	0.286791	Veiga et al09	14.43	4.1384
2008-11-06	2008	year2	Autumn	PardAU08	Sand	Parcial	Solea senegalensis	35.2	408.147	0.408147	Veiga et al09	14.43	5.88957
2008-11-06	2008	year2	Autumn	PardAU08	Sand	Parcial	Solea senegalensis	33	337.928	0.337928	Veiga et al09	14.43	4.8763
2008-11-06	2008	year2	Autumn	PardAU08	Sand	Parcial	Solea senegalensis	30.2	260.723	0.260723	Veiga et al09	14.43	3.76224
2008-11-06	2008	year2	Autumn	PardAU08	Sand	Parcial	Solea senegalensis	36.4	450.2	0.4502	Veiga et al09	14.43	6.49639
2008-11-06	2008	year2	Autumn	PardAU08	Sand	Parcial	Solea senegalensis	33	337.928	0.337928	Veiga et al09	14.43	4.8763
2008-11-06	2008	year2	Autumn	PardAU08	Sand	Parcial	Solea senegalensis	32	308.838	0.308838	Veiga et al09	14.43	4.45653
2008-11-06	2008	year2	Autumn	PardAU08	Sand	Parcial	Solea senegalensis	30.8	276.168	0.276168	Veiga et al09	14.43	3.9851
2008-11-06	2008	year2	Autumn	PardAU08	Sand	Parcial	Solea senegalensis	30	255.705	0.255705	Veiga et al09	14.43	3.68982
2008-11-06	2008	year2	Autumn	PardAU08	Sand	Parcial	Solea senegalensis	35.1	404.765	0.404765	Veiga et al09	14.43	5.84075
2008-11-06	2008	year2	Autumn	PardAU08	Sand	Parcial	Solea senegalensis	31.5	294.933	0.294933	Veiga et al09	14.43	4.25588
2008-11-06	2008	year2	Autumn	PardAU08	Sand	Parcial	Solea senegalensis	32.4	320.268	0.320268	Veiga et al09	14.43	4.62146
2008-11-06	2008	year2	Autumn	PardAU08	Sand	Parcial	Solea senegalensis	32.5	323.168	0.323168	Veiga et al09	14.43	4.66331
2008-11-06	2008	year2	Autumn	PardAU08	Sand	Parcial	Solea senegalensis	34.3	378.366	0.378366	Veiga et al09	14.43	5.45981
2008-11-06	2008	year2	Autumn	PardAU08	Sand	Parcial	Solea senegalensis	34	368.766	0.368766	Veiga et al09	14.43	5.32129
2008-11-06	2008	year2	Autumn	PardAU08	Sand	Parcial	Solea senegalensis	30.8	276.168	0.276168	Veiga et al09	14.43	3.9851
2008-11-06	2008	year2	Autumn	PardAU08	Sand	Parcial	Solea senegalensis	33.6	356.218	0.356218	Veiga et al09	14.43	5.14023
2008-11-06	2008	year2	Autumn	PardAU08	Sand	Parcial	Solea senegalensis	27	187.882	0.187882	Veiga et al09	14.43	2.71113
2008-11-06	2008	year2	Autumn	PardAU08	Sand	Parcial	Solea senegalensis	34	368.766	0.368766	Veiga et al09	14.43	5.32129
2008-11-06	2008	year2	Autumn	PardAU08	Sand	Parcial	Solea senegalensis	34.4	381.602	0.381602	Veiga et al09	14.43	5.50651
2008-11-06	2008	year2	Autumn	PardAU08	Sand	Parcial	Myliobatis aquila	34	104.287	0.104287	FilizBilge04	2.22	0.231517
2008-11-06	2008	year2	Autumn	PardAU08	Sand	Parcial	Myliobatis aquila	35	114.889	0.114889	FilizBilge04	2.22	0.255053
2008-11-06	2008	year2	Autumn	PardAU08	Sand	Parcial	Myliobatis aquila	33	94.3901	0.0943901	FilizBilge04	2.22	0.209546
2008-11-06	2008	year2	Autumn	PardAU08	Sand	Parcial	Myliobatis aquila	31	76.6016	0.0766016	FilizBilge04	2.22	0.170056
2008-11-06	2008	year2	Autumn	PardAU08	Sand	Parcial	Myliobatis aquila	36.7	134.609	0.134609	FilizBilge04	2.22	0.298832
2008-11-06	2008	year2	Autumn	PardAU08	Sand	Parcial	Myliobatis aquila	30.8	74.9634	0.0749634	FilizBilge04	2.22	0.166419
2008-11-06	2008	year2	Autumn	PardAU08	Sand	Parcial	Myliobatis aquila	30.5	72.5523	0.0725523	FilizBilge04	2.22	0.161066
2008-11-06	2008	year2	Autumn	PardAU08	Sand	Parcial	Myliobatis aquila	36.3	129.771	0.129771	FilizBilge04	2.22	0.288092
2008-11-06	2008	year2	Autumn	PardAU08	Sand	Parcial	Myliobatis aquila	31.6	81.6667	0.0816667	FilizBilge04	2.22	0.1813
2008-11-06	2008	year2	Autumn	PardAU08	Sand	Parcial	Myliobatis aquila	35	114.889	0.114889	FilizBilge04	2.22	0.255053
2008-11-06	2008	year2	Autumn	PardAU08	Sand	Parcial	Myliobatis aquila	32.7	91.5545	0.0915545	FilizBilge04	2.22	0.203251
2008-11-06	2008	year2	Autumn	PardAU08	Sand	Parcial	Bothus podas	24.4	177.019	0.177019	Morato etal01	3.31	0.585933
2008-11-06	2008	year2	Autumn	PardAU08	Sand	Parcial	Bothus podas	18.4	73.3001	0.0733001	Morato etal01	3.31	0.242623
2008-11-06	2008	year2	Autumn	PardAU08	Sand	Parcial	Bothus podas	20.6	104.312	0.104312	Morato etal01	3.31	0.345273
2008-11-06	2008	year2	Autumn	PardAU08	Sand	Parcial	Bothus podas	20.6	104.312	0.104312	Morato etal01	3.31	0.345273
2008-11-06	2008	year2	Autumn	PardAU08	Sand	Parcial	Bothus podas	22.4	135.515	0.135515	Morato etal01	3.31	0.448556
2008-11-06	2008	year2	Autumn	PardAU08	Sand	Parcial	Bothus podas	22.7	141.266	0.141266	Morato etal01	3.31	0.467592
2008-11-06	2008	year2	Autumn	PardAU08	Sand	Parcial	Torpedo torpedo	35	705.635	0.705635	Veiga et al09	2.22	1.56651
2008-11-06	2008	year2	Autumn	PardAU08	Sand	Parcial	Torpedo torpedo	34	645.996	0.645996	Veiga et al09	2.22	1.43411
2008-11-06	2008	year2	Autumn	PardAU08	Sand	Parcial	Torpedo torpedo	33.5	617.489	0.617489	Veiga et al09	2.22	1.37083
2008-11-06	2008	year2	Autumn	PardAU08	Sand	Parcial	Chelidonichthys lucerna	20.5	84.248	0.084248	Santos etal02	1.28	0.107837
2008-11-06	2008	year2	Autumn	PardAU08	Sand	Parcial	Rostroraja alba	56.5	2688.53	2.68853	Ismen et al07	2.6	6.99019
2008-11-06	2008	year2	Autumn	PardAU08	Sand	Parcial	Myliobatis aquila	35	114.889	0.114889	FilizBilge04	2.22	0.255053
2008-11-06	2008	year2	Autumn	PardAU08	Sand	Parcial	Myliobatis aquila	34.2	106.35	0.10635	FilizBilge04	2.22	0.236097
2008-11-06	2008	year2	Autumn	PardAU08	Sand	Parcial	Myliobatis aquila	30.2	70.1961	0.0701961	FilizBilge04	2.22	0.155835
2008-11-06	2008	year2	Autumn	PardAU08	Sand	Parcial	Myliobatis aquila	31	76.6016	0.0766016	FilizBilge04	2.22	0.170056
2008-11-06	2008	year2	Autumn	PardAU08	Sand	Parcial	Myliobatis aquila	35	114.889	0.114889	FilizBilge04	2.22	0.255053
2008-11-06	2008	year2	Autumn	PardAU08	Sand	Parcial	Myliobatis aquila	34.5	109.498	0.109498	FilizBilge04	2.22	0.243085
2008-11-06	2008	year2	Autumn	PardAU08	Sand	Parcial	Myliobatis aquila	35.7	122.744	0.122744	FilizBilge04	2.22	0.272493
2008-11-06	2008	year2	Autumn	PardAU08	Sand	Parcial	Myliobatis aquila	34.5	109.498	0.109498	FilizBilge04	2.22	0.243085
2008-11-06	2008	year2	Autumn	PardAU08	Sand	Parcial	Myliobatis aquila	35.9	125.056	0.125056	FilizBilge04	2.22	0.277625
2008-11-06	2008	year2	Autumn	PardAU08	Sand	Parcial	Myliobatis aquila	34.5	109.498	0.109498	FilizBilge04	2.22	0.243085
2008-11-06	2008	year2	Autumn	PardAU08	Sand	Parcial	Myliobatis aquila	33	94.3901	0.0943901	FilizBilge04	2.22	0.209546
2008-11-06	2008	year2	Autumn	PardAU08	Sand	Parcial	Myliobatis aquila	36.8	135.838	0.135838	FilizBilge04	2.22	0.301561
2008-11-06	2008	year2	Autumn	PardAU08	Sand	Parcial	Myliobatis aquila	34.6	110.562	0.110562	FilizBilge04	2.22	0.245447
2008-11-06	2008	year2	Autumn	CcnfAU08	Mud	Complementar	Microchirus azevia	18.5	72.5637	0.0725637	Veiga et al09	9.22	0.669037
2008-11-06	2008	year2	Autumn	CcnfAU08	Mud	Complementar	Microchirus azevia	20.5	98.823	0.098823	Veiga et al09	9.22	0.911148
2008-11-06	2008	year2	Autumn	CcnfAU08	Mud	Complementar	Microchirus azevia	21	106.254	0.106254	Veiga et al09	9.22	0.979665
2008-11-06	2008	year2	Autumn	CcnfAU08	Mud	Complementar	Microchirus azevia	22.2	125.591	0.125591	Veiga et al09	9.22	1.15795
2008-11-06	2008	year2	Autumn	CcnfAU08	Mud	Complementar	Microchirus azevia	22.2	125.591	0.125591	Veiga et al09	9.22	1.15795
2008-11-06	2008	year2	Autumn	CcnfAU08	Mud	Complementar	Microchirus azevia	20.8	103.239	0.103239	Veiga et al09	9.22	0.95186
2008-11-06	2008	year2	Autumn	CcnfAU08	Mud	Complementar	Microchirus azevia	30.2	317.028	0.317028	Veiga et al09	9.22	2.923
2008-11-06	2008	year2	Autumn	CcnfAU08	Mud	Complementar	Microchirus azevia	24.5	168.957	0.168957	Veiga et al09	9.22	1.55778
2008-11-06	2008	year2	Autumn	CcnfAU08	Mud	Complementar	Chelidonichthys obscurus	20.3	70.0836	0.0700836	Santos etal02	1.28	0.0897069
2008-11-06	2008	year2	Autumn	CcnfAU08	Mud	Complementar	Chelidonichthys obscurus	23	104.314	0.104314	Santos etal02	1.28	0.133522
2008-11-06	2008	year2	Autumn	CcnfAU08	Mud	Complementar	Chelidonichthys obscurus	19.8	64.7321	0.0647321	Santos etal02	1.28	0.0828571
2008-11-06	2008	year2	Autumn	CcnfAU08	Mud	Complementar	Chelidonichthys obscurus	25.1	137.785	0.137785	Santos etal02	1.28	0.176365
2008-11-06	2008	year2	Autumn	CcnfAU08	Mud	Complementar	Chelidonichthys obscurus	19.5	61.6597	0.0616597	Santos etal02	1.28	0.0789244
2008-11-06	2008	year2	Autumn	CcnfAU08	Mud	Complementar	Chelidonichthys obscurus	23.7	114.766	0.114766	Santos etal02	1.28	0.146901
2008-11-06	2008	year2	Autumn	CcnfAU08	Mud	Complementar	Mustelus mustelus	73	1250.81	1.25081	FilizBilge04	2.69	3.36468
2008-11-06	2008	year2	Autumn	CcnfAU08	Mud	Complementar	Mustelus mustelus	73	1250.81	1.25081	FilizBilge04	2.69	3.36468
2008-11-06	2008	year2	Autumn	CcnfAU08	Mud	Complementar	Mustelus mustelus	74.5	1336.29	1.33629	FilizBilge04	2.69	3.59462
2008-11-06	2008	year2	Autumn	CcnfAU08	Mud	Complementar	Chelidonichthys lucerna	36	407.199	0.407199	Santos etal02	1.28	0.521215
2008-11-06	2008	year2	Autumn	CcnfAU08	Mud	Complementar	Chelidonichthys lucerna	30	244.488	0.244488	Santos etal02	1.28	0.312945
2008-11-06	2008	year2	Autumn	CcnfAU08	Mud	Complementar	Chelidonichthys lucerna	24.5	138.726	0.138726	Santos etal02	1.28	0.17757
2008-11-06	2008	year2	Autumn	CcnfAU08	Mud	Complementar	Merluccius merluccius	29.8	197.187	0.197187	Santos etal02	4.19	0.826214
2008-11-06	2008	year2	Autumn	CcnfAU08	Mud	Complementar	Merluccius merluccius	30.1	203.71	0.20371	Santos etal02	4.19	0.853545
2008-11-06	2008	year2	Autumn	CcnfAU08	Mud	Complementar	Merluccius merluccius	41	556.013	0.556013	Santos etal02	4.19	2.32969
2008-11-06	2008	year2	Autumn	CcnfAU08	Mud	Complementar	Merluccius merluccius	36.2	371.017	0.371017	Santos etal02	4.19	1.55456
2008-11-06	2008	year2	Autumn	CcnfAU08	Mud	Complementar	Raja clavata	53	931.269	0.931269	Mendes etal04	2.6	2.4213
2008-11-06	2008	year2	Autumn	CcnfAU08	Mud	Complementar	Mustelus mustelus	76	1425.73	1.42573	FilizBilge04	2.69	3.83521
2008-11-06	2008	year2	Autumn	CcnfAU08	Mud	Complementar	Mustelus mustelus	71	1142.83	1.14283	FilizBilge04	2.69	3.07422
2008-11-07	2008	year2	Autumn	CmidAU08	Sand	Complementar	Merluccius merluccius	27.4	150.107	0.150107	Santos etal02	4.19	0.628949
2008-11-07	2008	year2	Autumn	CmidAU08	Sand	Complementar	Solea senegalensis	29.5	243.437	0.243437	Veiga et al09	14.43	3.51279
2008-11-07	2008	year2	Autumn	CmidAU08	Sand	Complementar	Solea senegalensis	34.1	371.948	0.371948	Veiga et al09	14.43	5.36721
2008-11-07	2008	year2	Autumn	CmidAU08	Sand	Complementar	Solea senegalensis	28.7	224.625	0.224625	Veiga et al09	14.43	3.24133
2008-11-07	2008	year2	Autumn	CmidAU08	Sand	Complementar	Solea senegalensis	30.3	263.257	0.263257	Veiga et al09	14.43	3.7988
2008-11-07	2008	year2	Autumn	CmidAU08	Sand	Complementar	Solea senegalensis	33.1	340.933	0.340933	Veiga et al09	14.43	4.91966
2008-11-07	2008	year2	Autumn	CmidAU08	Sand	Complementar	Torpedo torpedo	34.8	693.423	0.693423	Veiga et al09	2.22	1.5394
2008-11-07	2008	year2	Autumn	CmidAU08	Sand	Complementar	Pegusa lascaris	24.7	193.727	0.193727	Veiga et al09	9.22	1.78616
2008-11-07	2008	year2	Autumn	CmidAU08	Sand	Complementar	Pegusa lascaris	25.8	222.698	0.222698	Veiga et al09	9.22	2.05327
2008-11-07	2008	year2	Autumn	CmidAU08	Sand	Complementar	Pegusa lascaris	22.5	143.747	0.143747	Veiga et al09	9.22	1.32535
2008-11-07	2008	year2	Autumn	CmudAU08	Sand	Complementar	Pagellus acarne	17.4	67.7892	0.0677892	Veiga et al09	4.57	0.309797
2008-11-07	2008	year2	Autumn	CmudAU08	Sand	Complementar	Pagellus acarne	16.1	53.5267	0.0535267	Veiga et al09	4.57	0.244617
2008-11-07	2008	year2	Autumn	CmudAU08	Sand	Complementar	Pagellus acarne	16.8	60.9255	0.0609255	Veiga et al09	4.57	0.278429
2008-11-07	2008	year2	Autumn	CmudAU08	Sand	Complementar	Pagellus acarne	17.1	64.2959	0.0642959	Veiga et al09	4.57	0.293832
2008-11-07	2008	year2	Autumn	CmudAU08	Sand	Complementar	Pagellus acarne	18	75.1537	0.0751537	Veiga et al09	4.57	0.343452
2008-11-07	2008	year2	Autumn	CmudAU08	Sand	Complementar	Pagellus acarne	16.9	62.0354	0.0620354	Veiga et al09	4.57	0.283502
2008-11-07	2008	year2	Autumn	CmudAU08	Sand	Complementar	Pagellus acarne	17	63.1589	0.0631589	Veiga et al09	4.57	0.288636
2008-11-07	2008	year2	Autumn	CmudAU08	Sand	Complementar	Pagellus acarne	17.4	67.7892	0.0677892	Veiga et al09	4.57	0.309797
2008-11-07	2008	year2	Autumn	CmudAU08	Sand	Complementar	Merluccius merluccius	29.2	184.578	0.184578	Santos etal02	4.19	0.77338
2008-11-07	2008	year2	Autumn	CmudAU08	Sand	Complementar	Merluccius merluccius	26.1	128.178	0.128178	Santos etal02	4.19	0.537068
2008-11-07	2008	year2	Autumn	CmudAU08	Sand	Complementar	Mugil cephalus	36.9	289.719	0.289719	Koutrakis&Tsiklinas03	3.54	1.0256
2008-11-07	2008	year2	Autumn	CmudAU08	Sand	Complementar	Solea senegalensis	35.3	411.548	0.411548	Veiga et al09	14.43	5.93864
2008-11-07	2008	year2	Autumn	CmudAU08	Sand	Complementar	Solea senegalensis	34.8	394.728	0.394728	Veiga et al09	14.43	5.69592
2008-11-07	2008	year2	Autumn	CmudAU08	Sand	Complementar	Solea senegalensis	30	255.705	0.255705	Veiga et al09	14.43	3.68982
2008-11-07	2008	year2	Autumn	CmudAU08	Sand	Complementar	Solea senegalensis	32.2	314.519	0.314519	Veiga et al09	14.43	4.5385
2008-11-07	2008	year2	Autumn	CmudAU08	Sand	Complementar	Solea senegalensis	32.5	323.168	0.323168	Veiga et al09	14.43	4.66331
2008-11-07	2008	year2	Autumn	CmudAU08	Sand	Complementar	Solea senegalensis	32.3	317.385	0.317385	Veiga et al09	14.43	4.57986
2008-11-07	2008	year2	Autumn	CmudAU08	Sand	Complementar	Solea senegalensis	32.1	311.67	0.31167	Veiga et al09	14.43	4.4974
2008-11-07	2008	year2	Autumn	CmudAU08	Sand	Complementar	Solea senegalensis	33.6	356.218	0.356218	Veiga et al09	14.43	5.14023
2008-11-07	2008	year2	Autumn	CmudAU08	Sand	Complementar	Solea senegalensis	31.3	289.489	0.289489	Veiga et al09	14.43	4.17732
2008-11-07	2008	year2	Autumn	CmudAU08	Sand	Complementar	Solea senegalensis	32	308.838	0.308838	Veiga et al09	14.43	4.45653
2008-11-07	2008	year2	Autumn	CmudAU08	Sand	Complementar	Solea senegalensis	31	281.447	0.281447	Veiga et al09	14.43	4.06127
2008-11-07	2008	year2	Autumn	CmudAU08	Sand	Complementar	Solea senegalensis	36.5	453.828	0.453828	Veiga et al09	14.43	6.54873
2008-11-07	2008	year2	Autumn	CmudAU08	Sand	Complementar	Solea senegalensis	32.6	326.085	0.326085	Veiga et al09	14.43	4.70541
2008-11-07	2008	year2	Autumn	CmudAU08	Sand	Complementar	Torpedo torpedo	37	835.792	0.835792	Veiga et al09	2.22	1.85546
2008-11-07	2008	year2	Autumn	CmudAU08	Sand	Complementar	Torpedo torpedo	31.2	497.197	0.497197	Veiga et al09	2.22	1.10378
2008-11-07	2008	year2	Autumn	CmudAU08	Sand	Complementar	Microchirus azevia	18.7	74.9498	0.0749498	Veiga et al09	9.22	0.691037
2008-11-07	2008	year2	Autumn	CmudAU08	Sand	Complementar	Chelidonichthys obscurus	24.7	130.912	0.130912	Santos etal02	1.28	0.167568
2008-11-07	2008	year2	Autumn	CmudAU08	Sand	Complementar	Chelidonichthys obscurus	24.6	129.232	0.129232	Santos etal02	1.28	0.165417
2008-11-07	2008	year2	Autumn	CmudAU08	Sand	Complementar	Myliobatis aquila	33.3	97.2868	0.0972868	FilizBilge04	2.22	0.215977
2008-11-07	2008	year2	Autumn	CmudAU08	Sand	Complementar	Diplodus sargus	19.8	145.521	0.145521	Veiga et al09	6.71	0.976449
2008-11-07	2008	year2	Autumn	CmudAU08	Sand	Complementar	Dicologlossa cuneata	21.5	75.3655	0.0753655	Santos etal02	9.22	0.69487
2008-11-07	2008	year2	Autumn	CmudAU08	Sand	Complementar	Bothus podas	15	38.7189	0.0387189	Morato etal01	3.31	0.12816
2008-11-07	2008	year2	Autumn	CmodAU08	Sand	Complementar	Mugil cephalus	45.8	528.147	0.528147	Koutrakis&Tsiklinas03	3.54	1.86964
2008-11-07	2008	year2	Autumn	CmodAU08	Sand	Complementar	Mustelus mustelus	72	1195.98	1.19598	FilizBilge04	2.69	3.21718
2008-11-07	2008	year2	Autumn	CmodAU08	Sand	Complementar	Solea senegalensis	28.9	229.235	0.229235	Veiga et al09	14.43	3.30785
2008-11-07	2008	year2	Autumn	CmodAU08	Sand	Complementar	Solea senegalensis	34	368.766	0.368766	Veiga et al09	14.43	5.32129
2008-11-07	2008	year2	Autumn	CmodAU08	Sand	Complementar	Solea senegalensis	28.2	213.368	0.213368	Veiga et al09	14.43	3.0789
2008-11-07	2008	year2	Autumn	CmodAU08	Sand	Complementar	Solea senegalensis	30.1	258.206	0.258206	Veiga et al09	14.43	3.72591
2008-11-07	2008	year2	Autumn	CmodAU08	Sand	Complementar	Arnoglossus imperialis	16	31.8877	0.0318877	Borges etal03	3.31	0.105548
2008-11-07	2008	year2	Autumn	CmodAU08	Sand	Complementar	Bothus podas	19.6	89.2939	0.0892939	Morato etal01	3.31	0.295563
2008-11-07	2008	year2	Autumn	CmodAU08	Sand	Complementar	Mustelus mustelus	71	1142.83	1.14283	FilizBilge04	2.69	3.07422
2008-11-07	2008	year2	Autumn	CmodAU08	Sand	Complementar	Chelidonichthys obscurus	27.5	184.296	0.184296	Santos etal02	1.28	0.235899
2009-05-19	2009	year2	Spring	PtidSP09	Sand	Parcial	Microchirus azevia	25.5	190.569	0.190569	Veiga et al09	9.22	1.75704
2009-05-19	2009	year2	Spring	PtidSP09	Sand	Parcial	Chelidonichthys lucerna	36.7	429.742	0.429742	Santos etal02	1.28	0.55007
2009-05-19	2009	year2	Spring	PtidSP09	Sand	Parcial	Microchirus azevia	25.3	186.107	0.186107	Veiga et al09	9.22	1.7159
2009-05-19	2009	year2	Spring	PtidSP09	Sand	Parcial	Raja clavata	62.5	1586.46	1.58646	Mendes etal04	2.6	4.12479
2009-05-19	2009	year2	Spring	PtidSP09	Sand	Parcial	Raja clavata	65.5	1845.93	1.84593	Mendes etal04	2.6	4.79942
2009-05-19	2009	year2	Spring	PtidSP09	Sand	Parcial	Trigloporus lastoviza	23.3	140.414	0.140414	Santos etal02	1.28	0.17973
2009-05-19	2009	year2	Spring	PtidSP09	Sand	Parcial	Solea senegalensis	30.2	260.723	0.260723	Veiga et al09	14.43	3.76224
2009-05-19	2009	year2	Spring	PtidSP09	Sand	Parcial	Raja clavata	59.5	1353.33	1.35333	Mendes etal04	2.6	3.51866
2009-05-19	2009	year2	Spring	PtidSP09	Sand	Parcial	Solea senegalensis	35.2	408.147	0.408147	Veiga et al09	14.43	5.88957
2009-05-19	2009	year2	Spring	PtidSP09	Sand	Parcial	Raja clavata	61	1466.7	1.4667	Mendes etal04	2.6	3.81341
2009-05-19	2009	year2	Spring	PtidSP09	Sand	Parcial	Raja clavata	62	1545.82	1.54582	Mendes etal04	2.6	4.01912
2009-05-19	2009	year2	Spring	PtidSP09	Sand	Parcial	Raja clavata	68	2083.42	2.08342	Mendes etal04	2.6	5.41689
2009-05-19	2009	year2	Spring	PtidSP09	Sand	Parcial	Trigloporus lastoviza	25.8	191.218	0.191218	Santos etal02	1.28	0.244759
2009-05-19	2009	year2	Spring	PtidSP09	Sand	Parcial	Scyliorhinus canicula	55	581.838	0.581838	Santos etal02	0.98	0.570201
2009-05-19	2009	year2	Spring	PtidSP09	Sand	Parcial	Trigloporus lastoviza	22.7	129.742	0.129742	Santos etal02	1.28	0.166069
2009-05-19	2009	year2	Spring	PtidSP09	Sand	Parcial	Halobatrachus didactylus	27.8	374.429	0.374429	Veiga et al09	3.54	1.32548
2009-05-19	2009	year2	Spring	PtidSP09	Sand	Parcial	Raja clavata	70.5	2341.2	2.3412	Mendes etal04	2.6	6.08713
2009-05-19	2009	year2	Spring	PtidSP09	Sand	Parcial	Raja clavata	88	4792.52	4.79252	Mendes etal04	2.6	12.4605
2009-05-19	2009	year2	Spring	PtidSP09	Sand	Parcial	Scyliorhinus canicula	48.5	390.039	0.390039	Santos etal02	0.98	0.382238
2009-05-19	2009	year2	Spring	PtidSP09	Sand	Parcial	Raja clavata	55	1049.67	1.04967	Mendes etal04	2.6	2.72914
2009-05-19	2009	year2	Spring	PtidSP09	Sand	Parcial	Raja clavata	51.5	848.768	0.848768	Mendes etal04	2.6	2.2068
2009-05-19	2009	year2	Spring	PtidSP09	Sand	Parcial	Trigloporus lastoviza	23.5	144.098	0.144098	Santos etal02	1.28	0.184445
2009-05-19	2009	year2	Spring	PtidSP09	Sand	Parcial	Raja clavata	60	1390.42	1.39042	Mendes etal04	2.6	3.6151
2009-05-19	2009	year2	Spring	TrfSP09	Mud	Total	Raja clavata	69.5	2235.59	2.23559	Mendes etal04	2.6	5.81254
2009-05-19	2009	year2	Spring	TrfSP09	Mud	Total	Microchirus azevia	25.3	186.107	0.186107	Veiga et al09	9.22	1.7159
2009-05-19	2009	year2	Spring	TrfSP09	Mud	Total	Solea solea	37.6	524.881	0.524881	Veiga et al09	14.43	7.57404
2009-05-19	2009	year2	Spring	TrfSP09	Mud	Total	Solea solea	53.4	1514.84	1.51484	Veiga et al09	14.43	21.8591
2009-05-19	2009	year2	Spring	TrfSP09	Mud	Total	Microchirus azevia	24.3	164.841	0.164841	Veiga et al09	9.22	1.51983
2009-05-19	2009	year2	Spring	TrfSP09	Mud	Total	Microchirus azevia	21.4	112.461	0.112461	Veiga et al09	9.22	1.03689
2009-05-19	2009	year2	Spring	TrfSP09	Mud	Total	Solea solea	43.6	820.969	0.820969	Veiga et al09	14.43	11.8466
2009-05-19	2009	year2	Spring	TrfSP09	Mud	Total	Microchirus azevia	20.5	98.823	0.098823	Veiga et al09	9.22	0.911148
2009-05-19	2009	year2	Spring	TrfSP09	Mud	Total	Scyliorhinus canicula	57	651.825	0.651825	Santos etal02	0.98	0.638788
2009-05-19	2009	year2	Spring	TrfSP09	Mud	Total	Merluccius merluccius	39.5	492.599	0.492599	Santos etal02	4.19	2.06399
2009-05-19	2009	year2	Spring	TrfSP09	Mud	Total	Merluccius merluccius	49.8	1045.8	1.0458	Santos etal02	4.19	4.3819
2009-05-19	2009	year2	Spring	TrfSP09	Mud	Total	Microchirus azevia	30.1	313.88	0.31388	Veiga et al09	9.22	2.89398
2009-05-19	2009	year2	Spring	TrfSP09	Mud	Total	Microchirus azevia	26.2	206.746	0.206746	Veiga et al09	9.22	1.9062
2009-05-19	2009	year2	Spring	TrfSP09	Mud	Total	Merluccius merluccius	55.3	1469.82	1.46982	Santos etal02	4.19	6.15854
2009-05-19	2009	year2	Spring	TrfSP09	Mud	Total	Raja clavata	67.3	2014.91	2.01491	Mendes etal04	2.6	5.23878
2009-05-19	2009	year2	Spring	TrfSP09	Mud	Total	Microchirus azevia	23.4	147.146	0.147146	Veiga et al09	9.22	1.35669
2009-05-19	2009	year2	Spring	TrfSP09	Mud	Total	Phycis phycis	37.4	574.318	0.574318	Mendes etal04	3.64	2.09052
2009-05-19	2009	year2	Spring	TrfSP09	Mud	Total	Chelidonichthys lucerna	41.4	602.06	0.60206	Santos etal02	1.28	0.770636
2009-05-19	2009	year2	Spring	TrfSP09	Mud	Total	Chelidonichthys lucerna	27	182.066	0.182066	Santos etal02	1.28	0.233044
2009-05-19	2009	year2	Spring	TrfSP09	Mud	Total	Raja clavata	71	2395.28	2.39528	Mendes etal04	2.6	6.22772
2009-05-19	2009	year2	Spring	TrfSP09	Mud	Total	Raja clavata	66.6	1947.98	1.94798	Mendes etal04	2.6	5.06476
2009-05-19	2009	year2	Spring	TrfSP09	Mud	Total	Microchirus azevia	24.8	175.259	0.175259	Veiga et al09	9.22	1.61588
2009-05-19	2009	year2	Spring	TrfSP09	Mud	Total	Citharus linguatula	18.7	50.4968	0.0504968	Santos etal02	3.31	0.167144
2009-05-19	2009	year2	Spring	TrfSP09	Mud	Total	Microchirus azevia	19.9	90.3738	0.0903738	Veiga et al09	9.22	0.833246
2009-05-19	2009	year2	Spring	TrfSP09	Mud	Total	Microchirus azevia	24.4	166.891	0.166891	Veiga et al09	9.22	1.53873
2009-05-20	2009	year2	Spring	TrdSP09	Sand	Total	Trigloporus lastoviza	27.5	232.006	0.232006	Santos etal02	1.28	0.296968
2009-05-20	2009	year2	Spring	TrdSP09	Sand	Total	Raja clavata	74.7	2822.53	2.82253	Mendes etal04	2.6	7.33858
2009-05-20	2009	year2	Spring	TrdSP09	Sand	Total	Raja clavata	73	2620.21	2.62021	Mendes etal04	2.6	6.81255
2009-05-20	2009	year2	Spring	TrdSP09	Sand	Total	Microchirus azevia	21.6	115.653	0.115653	Veiga et al09	9.22	1.06632
2009-05-20	2009	year2	Spring	TrdSP09	Sand	Total	Trigloporus lastoviza	27.4	229.459	0.229459	Santos etal02	1.28	0.293708
2009-05-20	2009	year2	Spring	TrdSP09	Sand	Total	Trigloporus lastoviza	24.3	159.481	0.159481	Santos etal02	1.28	0.204135
2009-05-20	2009	year2	Spring	TrdSP09	Sand	Total	Microchirus azevia	26.3	209.13	0.20913	Veiga et al09	9.22	1.92818
2009-05-20	2009	year2	Spring	TrdSP09	Sand	Total	Raja clavata	71.6	2461.3	2.4613	Mendes etal04	2.6	6.39937
2009-05-20	2009	year2	Spring	TrdSP09	Sand	Total	Microchirus azevia	26.6	216.39	0.21639	Veiga et al09	9.22	1.99512
2009-05-20	2009	year2	Spring	TrdSP09	Sand	Total	Citharus linguatula	19.2	54.4694	0.0544694	Santos etal02	3.31	0.180294
2009-05-20	2009	year2	Spring	TrdSP09	Sand	Total	Chelidonichthys obscurus	22.2	93.1913	0.0931913	Santos etal02	1.28	0.119285
2009-05-20	2009	year2	Spring	TrdSP09	Sand	Total	Solea senegalensis	37.2	479.761	0.479761	Veiga et al09	14.43	6.92295
2009-05-20	2009	year2	Spring	TrdSP09	Sand	Total	Chelidonichthys lucerna	37.8	466.761	0.466761	Santos etal02	1.28	0.597454
2009-05-20	2009	year2	Spring	TrdSP09	Sand	Total	Microchirus azevia	20.4	97.3797	0.0973797	Veiga et al09	9.22	0.897841
2009-05-20	2009	year2	Spring	TrdSP09	Sand	Total	Microchirus azevia	26.7	218.847	0.218847	Veiga et al09	9.22	2.01777
2009-05-20	2009	year2	Spring	TrdSP09	Sand	Total	Trigloporus lastoviza	24	153.589	0.153589	Santos etal02	1.28	0.196595
2009-05-20	2009	year2	Spring	TrdSP09	Sand	Total	Microchirus azevia	21.8	118.905	0.118905	Veiga et al09	9.22	1.09631
2009-05-20	2009	year2	Spring	TrdSP09	Sand	Total	Raja clavata	87.8	4757.41	4.75741	Mendes etal04	2.6	12.3693
2009-05-20	2009	year2	Spring	TrdSP09	Sand	Total	Halobatrachus didactylus	26.1	310.795	0.310795	Veiga et al09	3.54	1.10022
2009-05-20	2009	year2	Spring	TrdSP09	Sand	Total	Halobatrachus didactylus	28.7	411.353	0.411353	Veiga et al09	3.54	1.45619
2009-05-20	2009	year2	Spring	TrdSP09	Sand	Total	Chelidonichthys obscurus	24.7	130.912	0.130912	Santos etal02	1.28	0.167568
2009-05-20	2009	year2	Spring	TrdSP09	Sand	Total	Trigloporus lastoviza	24.8	169.633	0.169633	Santos etal02	1.28	0.21713
2009-05-20	2009	year2	Spring	TrdSP09	Sand	Total	Halobatrachus didactylus	23.4	225.155	0.225155	Veiga et al09	3.54	0.797049
2009-05-20	2009	year2	Spring	TrdSP09	Sand	Total	Chelidonichthys obscurus	23.6	113.231	0.113231	Santos etal02	1.28	0.144936
2009-05-20	2009	year2	Spring	TrdSP09	Sand	Total	Chelidonichthys obscurus	23.8	116.316	0.116316	Santos etal02	1.28	0.148884
2009-05-20	2009	year2	Spring	TrdSP09	Sand	Total	Chelidonichthys obscurus	25	136.044	0.136044	Santos etal02	1.28	0.174137
2009-05-20	2009	year2	Spring	TrdSP09	Sand	Total	Chelidonichthys lucerna	35.4	388.493	0.388493	Santos etal02	1.28	0.497272
2009-05-20	2009	year2	Spring	TrdSP09	Sand	Total	Chelidonichthys obscurus	24.8	132.608	0.132608	Santos etal02	1.28	0.169738
2009-05-20	2009	year2	Spring	TrdSP09	Sand	Total	Trigloporus lastoviza	26.1	198.035	0.198035	Santos etal02	1.28	0.253485
2009-05-20	2009	year2	Spring	TrdSP09	Sand	Total	Chelidonichthys obscurus	23.6	113.231	0.113231	Santos etal02	1.28	0.144936
2009-05-20	2009	year2	Spring	TbcdSP09	Sand	Total	Chelidonichthys obscurus	25	136.044	0.136044	Santos etal02	1.28	0.174137
2009-05-20	2009	year2	Spring	TbcdSP09	Sand	Total	Solea senegalensis	28.7	224.625	0.224625	Veiga et al09	14.43	3.24133
2009-05-20	2009	year2	Spring	TbcdSP09	Sand	Total	Solea senegalensis	29.8	250.75	0.25075	Veiga et al09	14.43	3.61832
2009-05-20	2009	year2	Spring	TbcdSP09	Sand	Total	Scyliorhinus canicula	49.8	424.266	0.424266	Santos etal02	0.98	0.415781
2009-05-20	2009	year2	Spring	TbcdSP09	Sand	Total	Chelidonichthys obscurus	24.2	122.657	0.122657	Santos etal02	1.28	0.157001
2009-05-20	2009	year2	Spring	TbcdSP09	Sand	Total	Solea senegalensis	34.4	381.602	0.381602	Veiga et al09	14.43	5.50651
2009-05-20	2009	year2	Spring	TbcdSP09	Sand	Total	Raja brachyura	58.6	1462.33	1.46233	Ifremer 1986	2.6	3.80205
2009-05-20	2009	year2	Spring	TbcdSP09	Sand	Total	Raja brachyura	60.5	1621.26	1.62126	Ifremer 1986	2.6	4.21527
2009-05-20	2009	year2	Spring	TbcdSP09	Sand	Total	Solea senegalensis	37.4	487.346	0.487346	Veiga et al09	14.43	7.0324
2009-05-20	2009	year2	Spring	TbcdSP09	Sand	Total	Microchirus azevia	27.7	244.448	0.244448	Veiga et al09	9.22	2.25381
2009-05-20	2009	year2	Spring	TbcdSP09	Sand	Total	Chelidonichthys obscurus	26.9	171.792	0.171792	Santos etal02	1.28	0.219893
2009-05-20	2009	year2	Spring	TbcdSP09	Sand	Total	Solea senegalensis	36.5	453.828	0.453828	Veiga et al09	14.43	6.54873
2009-05-20	2009	year2	Spring	TbcdSP09	Sand	Total	Scophthalmus rhombus	35.9	611.605	0.611605	Veiga et al09	9.22	5.63899
2009-05-20	2009	year2	Spring	TbcdSP09	Sand	Total	Chelidonichthys lucerna	22.5	109.315	0.109315	Santos etal02	1.28	0.139923
2009-05-20	2009	year2	Spring	TbcdSP09	Sand	Total	Chelidonichthys obscurus	25.2	139.541	0.139541	Santos etal02	1.28	0.178613
2009-05-20	2009	year2	Spring	TbcdSP09	Sand	Total	Solea senegalensis	36.2	443.002	0.443002	Veiga et al09	14.43	6.39252
2009-05-20	2009	year2	Spring	TbcdSP09	Sand	Total	Solea senegalensis	34.6	388.128	0.388128	Veiga et al09	14.43	5.60069
2009-05-20	2009	year2	Spring	TbcdSP09	Sand	Total	Chelidonichthys obscurus	25.4	143.099	0.143099	Santos etal02	1.28	0.183167
2009-05-20	2009	year2	Spring	TbcfSP09	Mud	Total	Citharus linguatula	19.7	58.6403	0.0586403	Santos etal02	3.31	0.1941
2009-05-20	2009	year2	Spring	TbcfSP09	Mud	Total	Citharus linguatula	19.5	56.9479	0.0569479	Santos etal02	3.31	0.188498
2009-05-20	2009	year2	Spring	TbcfSP09	Mud	Total	Microchirus azevia	26.8	221.322	0.221322	Veiga et al09	9.22	2.04059
2009-05-20	2009	year2	Spring	TbcfSP09	Mud	Total	Microchirus azevia	25.8	197.394	0.197394	Veiga et al09	9.22	1.81998
2009-05-20	2009	year2	Spring	TbcfSP09	Mud	Total	Scorpaena porcus	18.7	171.901	0.171901	Petrarkis&Stergiou94	3.54	0.608531
2009-05-20	2009	year2	Spring	TbcfSP09	Mud	Total	Solea solea	43.2	798.423	0.798423	Veiga et al09	14.43	11.5212
2009-05-20	2009	year2	Spring	TbcfSP09	Mud	Total	Microchirus azevia	25.5	190.569	0.190569	Veiga et al09	9.22	1.75704
2009-05-20	2009	year2	Spring	TbcfSP09	Mud	Total	Microchirus azevia	28.2	257.966	0.257966	Veiga et al09	9.22	2.37845
2009-05-20	2009	year2	Spring	TbcfSP09	Mud	Total	Microchirus azevia	26.8	221.322	0.221322	Veiga et al09	9.22	2.04059
2009-05-20	2009	year2	Spring	TbcfSP09	Mud	Total	Raja clavata	37.5	304.533	0.304533	Mendes etal04	2.6	0.791787
2009-05-20	2009	year2	Spring	TbcfSP09	Mud	Total	Solea solea	35.5	441.216	0.441216	Veiga et al09	14.43	6.36674
2009-05-20	2009	year2	Spring	TbcfSP09	Mud	Total	Solea solea	33.8	380.419	0.380419	Veiga et al09	14.43	5.48945
2009-05-20	2009	year2	Spring	TbcfSP09	Mud	Total	Solea solea	35	422.707	0.422707	Veiga et al09	14.43	6.09966
2009-05-20	2009	year2	Spring	TbcfSP09	Mud	Total	Microchirus azevia	26.2	206.746	0.206746	Veiga et al09	9.22	1.9062
2009-05-20	2009	year2	Spring	TbcfSP09	Mud	Total	Solea solea	39.8	623.265	0.623265	Veiga et al09	14.43	8.99372
2009-05-20	2009	year2	Spring	TbcfSP09	Mud	Total	Solea solea	30.7	284.471	0.284471	Veiga et al09	14.43	4.10491
2009-05-20	2009	year2	Spring	TbcfSP09	Mud	Total	Microchirus azevia	26.5	213.952	0.213952	Veiga et al09	9.22	1.97263
2009-05-20	2009	year2	Spring	TbcfSP09	Mud	Total	Microchirus azevia	30.1	313.88	0.31388	Veiga et al09	9.22	2.89398
2009-05-21	2009	year2	Spring	TcbfSP09	Mud	Total	Microchirus azevia	29.2	286.482	0.286482	Veiga et al09	9.22	2.64136
2009-05-21	2009	year2	Spring	TcbfSP09	Mud	Total	Microchirus azevia	26.9	223.816	0.223816	Veiga et al09	9.22	2.06359
2009-05-21	2009	year2	Spring	TcbfSP09	Mud	Total	Solea solea	47.3	1050.04	1.05004	Veiga et al09	14.43	15.152
2009-05-21	2009	year2	Spring	TcbfSP09	Mud	Total	Microchirus azevia	19.2	81.1428	0.0811428	Veiga et al09	9.22	0.748136
2009-05-21	2009	year2	Spring	TcbfSP09	Mud	Total	Merluccius merluccius	45.1	757.826	0.757826	Santos etal02	4.19	3.17529
2009-05-21	2009	year2	Spring	TcbfSP09	Mud	Total	Scorpaena porcus	20.6	226.273	0.226273	Petrarkis&Stergiou94	3.54	0.801005
2009-05-21	2009	year2	Spring	TcbfSP09	Mud	Total	Microchirus azevia	27.5	239.176	0.239176	Veiga et al09	9.22	2.2052
2009-05-21	2009	year2	Spring	TcbfSP09	Mud	Total	Microchirus azevia	19.8	89.0142	0.0890142	Veiga et al09	9.22	0.820711
2009-05-21	2009	year2	Spring	TcbfSP09	Mud	Total	Microchirus azevia	27.7	244.448	0.244448	Veiga et al09	9.22	2.25381
2009-05-21	2009	year2	Spring	TcbfSP09	Mud	Total	Microchirus azevia	29.8	304.562	0.304562	Veiga et al09	9.22	2.80806
2009-05-21	2009	year2	Spring	TcbfSP09	Mud	Total	Microchirus azevia	26.2	206.746	0.206746	Veiga et al09	9.22	1.9062
2009-05-21	2009	year2	Spring	TcbfSP09	Mud	Total	Microchirus azevia	26.7	218.847	0.218847	Veiga et al09	9.22	2.01777
2009-05-21	2009	year2	Spring	TcbfSP09	Mud	Total	Microchirus azevia	29.1	283.54	0.28354	Veiga et al09	9.22	2.61424
2009-05-21	2009	year2	Spring	TcbfSP09	Mud	Total	Serranus cabrilla	22.7	136.428	0.136428	Gonçalves et al 1997	3.25	0.443391
2009-05-21	2009	year2	Spring	TcbfSP09	Mud	Total	Microchirus azevia	27	226.329	0.226329	Veiga et al09	9.22	2.08675
2009-05-21	2009	year2	Spring	TcbfSP09	Mud	Total	Microchirus azevia	26	202.034	0.202034	Veiga et al09	9.22	1.86276
2009-05-21	2009	year2	Spring	TcbfSP09	Mud	Total	Microchirus azevia	29.4	292.426	0.292426	Veiga et al09	9.22	2.69617
2009-05-21	2009	year2	Spring	TcbfSP09	Mud	Total	Microchirus azevia	29	280.618	0.280618	Veiga et al09	9.22	2.5873
2009-05-21	2009	year2	Spring	TcbfSP09	Mud	Total	Microchirus azevia	25.6	192.826	0.192826	Veiga et al09	9.22	1.77786
2009-05-21	2009	year2	Spring	TcbfSP09	Mud	Total	Microchirus azevia	25.2	183.902	0.183902	Veiga et al09	9.22	1.69558
2009-05-21	2009	year2	Spring	TcbfSP09	Mud	Total	Microchirus azevia	27	226.329	0.226329	Veiga et al09	9.22	2.08675
2009-05-21	2009	year2	Spring	TcbfSP09	Mud	Total	Microchirus azevia	24.1	160.793	0.160793	Veiga et al09	9.22	1.48251
2009-05-21	2009	year2	Spring	TcbfSP09	Mud	Total	Microchirus azevia	20.5	98.823	0.098823	Veiga et al09	9.22	0.911148
2009-05-21	2009	year2	Spring	TcbfSP09	Mud	Total	Microchirus azevia	21.9	120.554	0.120554	Veiga et al09	9.22	1.11151
2009-05-21	2009	year2	Spring	TcbfSP09	Mud	Total	Microchirus azevia	19.1	79.8779	0.0798779	Veiga et al09	9.22	0.736474
2009-05-21	2009	year2	Spring	TcbfSP09	Mud	Total	Microchirus azevia	21.1	107.784	0.107784	Veiga et al09	9.22	0.993768
2009-05-21	2009	year2	Spring	TcbfSP09	Mud	Total	Microchirus azevia	21.2	109.328	0.109328	Veiga et al09	9.22	1.00801
2009-05-21	2009	year2	Spring	TcbfSP09	Mud	Total	Microchirus azevia	27.9	249.797	0.249797	Veiga et al09	9.22	2.30313
2009-05-21	2009	year2	Spring	TcbfSP09	Mud	Total	Microchirus azevia	18.8	76.1622	0.0761622	Veiga et al09	9.22	0.702215
2009-05-21	2009	year2	Spring	TcbfSP09	Mud	Total	Microchirus azevia	32.6	399.045	0.399045	Veiga et al09	9.22	3.6792
2009-05-21	2009	year2	Spring	TcbfSP09	Mud	Total	Microchirus azevia	29.7	301.497	0.301497	Veiga et al09	9.22	2.7798
2009-05-21	2009	year2	Spring	TcbfSP09	Mud	Total	Microchirus azevia	29.8	304.562	0.304562	Veiga et al09	9.22	2.80806
2009-05-21	2009	year2	Spring	TcbfSP09	Mud	Total	Microchirus azevia	21.5	114.05	0.11405	Veiga et al09	9.22	1.05154
2009-05-21	2009	year2	Spring	TcbfSP09	Mud	Total	Microchirus azevia	27.9	249.797	0.249797	Veiga et al09	9.22	2.30313
2009-05-21	2009	year2	Spring	TcbfSP09	Mud	Total	Trigloporus lastoviza	21.7	113.186	0.113186	Santos etal02	1.28	0.144879
2009-05-21	2009	year2	Spring	TcbfSP09	Mud	Total	Microchirus azevia	23.5	149.047	0.149047	Veiga et al09	9.22	1.37421
2009-05-21	2009	year2	Spring	TbdSP09	Sand	Total	Trigloporus lastoviza	23.4	142.248	0.142248	Santos etal02	1.28	0.182077
2009-05-21	2009	year2	Spring	TbdSP09	Sand	Total	Chelidonichthys obscurus	23.6	113.231	0.113231	Santos etal02	1.28	0.144936
2009-05-21	2009	year2	Spring	TbdSP09	Sand	Total	Trigloporus lastoviza	25.7	188.981	0.188981	Santos etal02	1.28	0.241896
2009-05-21	2009	year2	Spring	TbdSP09	Sand	Total	Trigloporus lastoviza	25.9	193.473	0.193473	Santos etal02	1.28	0.247645
2009-05-21	2009	year2	Spring	TbdSP09	Sand	Total	Chelidonichthys obscurus	21.4	82.9104	0.0829104	Santos etal02	1.28	0.106125
2009-05-21	2009	year2	Spring	TbdSP09	Sand	Total	Trigloporus lastoviza	27.7	237.157	0.237157	Santos etal02	1.28	0.30356
2009-05-21	2009	year2	Spring	TbdSP09	Sand	Total	Trigloporus lastoviza	29.3	281.145	0.281145	Santos etal02	1.28	0.359866
2009-05-21	2009	year2	Spring	TbdSP09	Sand	Total	Chelidonichthys obscurus	25.9	152.265	0.152265	Santos etal02	1.28	0.1949
2009-05-21	2009	year2	Spring	TbdSP09	Sand	Total	Trigloporus lastoviza	24.7	167.569	0.167569	Santos etal02	1.28	0.214488
2009-05-21	2009	year2	Spring	TbdSP09	Sand	Total	Scophthalmus rhombus	37	671.576	0.671576	Veiga et al09	9.22	6.19193
2009-05-21	2009	year2	Spring	TbdSP09	Sand	Total	Trigloporus lastoviza	22.7	129.742	0.129742	Santos etal02	1.28	0.166069
2009-05-21	2009	year2	Spring	TbdSP09	Sand	Total	Trigloporus lastoviza	22.7	129.742	0.129742	Santos etal02	1.28	0.166069
2009-05-21	2009	year2	Spring	TbdSP09	Sand	Total	Solea senegalensis	34.1	371.948	0.371948	Veiga et al09	14.43	5.36721
2009-05-21	2009	year2	Spring	TbdSP09	Sand	Total	Chelidonichthys obscurus	23.3	108.71	0.10871	Santos etal02	1.28	0.139149
2009-05-21	2009	year2	Spring	TbdSP09	Sand	Total	Scophthalmus rhombus	35.5	590.73	0.59073	Veiga et al09	9.22	5.44653
2009-05-21	2009	year2	Spring	TbdSP09	Sand	Total	Raja clavata	73	2620.21	2.62021	Mendes etal04	2.6	6.81255
2009-05-21	2009	year2	Spring	TbdSP09	Sand	Total	Pagellus acarne	19.5	95.8738	0.0958738	Veiga et al09	4.57	0.438143
2009-05-21	2009	year2	Spring	TbdSP09	Sand	Total	Solea senegalensis	32.8	331.972	0.331972	Veiga et al09	14.43	4.79036
2009-05-22	2009	year2	Spring	PcdSP09	Sand	Total	Solea senegalensis	31.9	306.023	0.306023	Veiga et al09	14.43	4.41592
2009-05-22	2009	year2	Spring	PcdSP09	Sand	Total	Chelidonichthys lucerna	26.9	180.185	0.180185	Santos etal02	1.28	0.230637
2009-05-22	2009	year2	Spring	PcdSP09	Sand	Total	Zeus faber	19.7	99.9696	0.0999696	Morey et al03	2.52	0.251923
2009-05-22	2009	year2	Spring	PcdSP09	Sand	Total	Chelidonichthys lucerna	30.7	260.787	0.260787	Santos etal02	1.28	0.333807
2009-05-22	2009	year2	Spring	PcdSP09	Sand	Total	Microchirus azevia	24.5	168.957	0.168957	Veiga et al09	9.22	1.55778
2009-05-22	2009	year2	Spring	PcdSP09	Sand	Total	Microchirus azevia	23.1	141.543	0.141543	Veiga et al09	9.22	1.30503
2009-05-22	2009	year2	Spring	PcdSP09	Sand	Total	Microchirus azevia	27.1	228.861	0.228861	Veiga et al09	9.22	2.1101
2009-05-22	2009	year2	Spring	PcdSP09	Sand	Total	Solea senegalensis	40	593.228	0.593228	Veiga et al09	14.43	8.56028
2009-05-22	2009	year2	Spring	PcdSP09	Sand	Total	Trigloporus lastoviza	29.4	284.062	0.284062	Santos etal02	1.28	0.3636
2009-05-22	2009	year2	Spring	PcdSP09	Sand	Total	Solea senegalensis	32.1	311.67	0.31167	Veiga et al09	14.43	4.4974
2009-05-22	2009	year2	Spring	PcdSP09	Sand	Total	Chelidonichthys obscurus	24.5	127.566	0.127566	Santos etal02	1.28	0.163285
2009-05-22	2009	year2	Spring	PcdSP09	Sand	Total	Trigloporus lastoviza	24.4	161.478	0.161478	Santos etal02	1.28	0.206691
2009-05-22	2009	year2	Spring	PcdSP09	Sand	Total	Dicologlossa cuneata	21.4	74.343	0.074343	Santos etal02	9.22	0.685443
2009-05-22	2009	year2	Spring	PcdSP09	Sand	Total	Raja clavata	67.5	2034.33	2.03433	Mendes etal04	2.6	5.28925
2009-05-22	2009	year2	Spring	PcdSP09	Sand	Total	Microchirus azevia	25.4	188.329	0.188329	Veiga et al09	9.22	1.73639
2009-05-22	2009	year2	Spring	PcdSP09	Sand	Total	Solea senegalensis	30.8	276.168	0.276168	Veiga et al09	14.43	3.9851
2009-05-22	2009	year2	Spring	PcdSP09	Sand	Total	Trigloporus lastoviza	29.5	287	0.287	Santos etal02	1.28	0.36736
2009-05-22	2009	year2	Spring	PcdSP09	Sand	Total	Solea senegalensis	35.1	404.765	0.404765	Veiga et al09	14.43	5.84075
2009-05-22	2009	year2	Spring	PcdSP09	Sand	Total	Bothus podas	22.1	129.926	0.129926	Morato etal01	3.31	0.430054
2009-05-22	2009	year2	Spring	PcdSP09	Sand	Total	Bothus podas	20.2	98.1141	0.0981141	Morato etal01	3.31	0.324758
2009-05-22	2009	year2	Spring	PcdSP09	Sand	Total	Trigloporus lastoviza	29.5	287	0.287	Santos etal02	1.28	0.36736
2009-05-22	2009	year2	Spring	PcdSP09	Sand	Total	Solea senegalensis	35.7	425.34	0.42534	Veiga et al09	14.43	6.13765
2009-05-22	2009	year2	Spring	PcdSP09	Sand	Total	Merluccius merluccius	48.4	953.263	0.953263	Santos etal02	4.19	3.99417
2009-05-22	2009	year2	Spring	PcdSP09	Sand	Total	Dicologlossa cuneata	22.4	84.9874	0.0849874	Santos etal02	9.22	0.783584
2009-05-22	2009	year2	Spring	PgdSP09	Sand	Parcial	Microchirus azevia	23	139.708	0.139708	Veiga et al09	9.22	1.2881
2009-05-22	2009	year2	Spring	PgdSP09	Sand	Parcial	Bothus podas	21	110.771	0.110771	Morato etal01	3.31	0.366653
2009-05-22	2009	year2	Spring	PgdSP09	Sand	Parcial	Solea senegalensis	36.5	453.828	0.453828	Veiga et al09	14.43	6.54873
2009-05-22	2009	year2	Spring	PgdSP09	Sand	Parcial	Pegusa lascaris	22.3	139.7	0.1397	Veiga et al09	9.22	1.28804
2009-05-22	2009	year2	Spring	PgdSP09	Sand	Parcial	Chelidonichthys obscurus	21.5	84.1507	0.0841507	Santos etal02	1.28	0.107713
2009-05-22	2009	year2	Spring	PgdSP09	Sand	Parcial	Dicologlossa cuneata	26.5	139.072	0.139072	Santos etal02	9.22	1.28224
2009-05-22	2009	year2	Spring	PgdSP09	Sand	Parcial	Chelidonichthys obscurus	23.2	107.231	0.107231	Santos etal02	1.28	0.137256
2009-05-22	2009	year2	Spring	PgdSP09	Sand	Parcial	Bothus podas	23	147.181	0.147181	Morato etal01	3.31	0.487169
2009-05-22	2009	year2	Spring	PgdSP09	Sand	Parcial	Solea senegalensis	33	337.928	0.337928	Veiga et al09	14.43	4.8763
2009-05-22	2009	year2	Spring	PgdSP09	Sand	Parcial	Bothus podas	21.5	119.221	0.119221	Morato etal01	3.31	0.39462
2009-05-22	2009	year2	Spring	PgdSP09	Sand	Parcial	Rostroraja alba	47.5	1542.73	1.54273	Ismen et al07	2.6	4.01109
2009-05-22	2009	year2	Spring	PgdSP09	Sand	Parcial	Scophthalmus rhombus	35.1	570.343	0.570343	Veiga et al09	9.22	5.25856
2009-05-22	2009	year2	Spring	PgdSP09	Sand	Parcial	Mullus surmuletus	27.9	398.339	0.398339	Veiga et al09	10.94	4.35783
2009-05-22	2009	year2	Spring	PgdSP09	Sand	Parcial	Bothus podas	24.5	179.295	0.179295	Morato etal01	3.31	0.593467
2009-05-22	2009	year2	Spring	PgdSP09	Sand	Parcial	Bothus podas	23.5	157.409	0.157409	Morato etal01	3.31	0.521024
2009-05-22	2009	year2	Spring	PgdSP09	Sand	Parcial	Rostroraja alba	35.9	629.544	0.629544	Ismen et al07	2.6	1.63682
2009-05-22	2009	year2	Spring	PgdSP09	Sand	Parcial	Bothus podas	21.3	115.79	0.11579	Morato etal01	3.31	0.383265
2009-05-22	2009	year2	Spring	PgdSP09	Sand	Parcial	Bothus podas	23.4	155.326	0.155326	Morato etal01	3.31	0.514129
2009-05-22	2009	year2	Spring	PgdSP09	Sand	Parcial	Raja undulata	70.1	1319.61	1.31961	Veiga et al09	2.6	3.43098
2009-05-22	2009	year2	Spring	PgdSP09	Sand	Parcial	Bothus podas	23.3	153.262	0.153262	Morato etal01	3.31	0.507296
2009-05-22	2009	year2	Spring	PgdSP09	Sand	Parcial	Bothus podas	24	168.11	0.16811	Morato etal01	3.31	0.556444
2009-05-22	2009	year2	Spring	PgdSP09	Sand	Parcial	Bothus podas	20.8	107.509	0.107509	Morato etal01	3.31	0.355854
2009-05-22	2009	year2	Spring	PgdSP09	Sand	Parcial	Pegusa lascaris	24.7	193.727	0.193727	Veiga et al09	9.22	1.78616
2009-05-22	2009	year2	Spring	PgdSP09	Sand	Parcial	Solea senegalensis	34.4	381.602	0.381602	Veiga et al09	14.43	5.50651
2009-05-22	2009	year2	Spring	PgdSP09	Sand	Parcial	Chelidonichthys obscurus	26.5	163.787	0.163787	Santos etal02	1.28	0.209647
2009-05-22	2009	year2	Spring	PgdSP09	Sand	Parcial	Bothus podas	24.2	172.525	0.172525	Morato etal01	3.31	0.571059
2009-05-22	2009	year2	Spring	PgdSP09	Sand	Parcial	Chelidonichthys obscurus	16.2	34.1623	0.0341623	Santos etal02	1.28	0.0437277
2009-05-22	2009	year2	Spring	PgdSP09	Sand	Parcial	Chelidonichthys obscurus	18.9	55.8177	0.0558177	Santos etal02	1.28	0.0714467
2009-05-22	2009	year2	Spring	PgdSP09	Sand	Parcial	Bothus podas	24.1	170.308	0.170308	Morato etal01	3.31	0.56372
2009-05-22	2009	year2	Spring	PgdSP09	Sand	Parcial	Arnoglossus imperialis	18.9	53.7813	0.0537813	Borges etal03	3.31	0.178016
2009-05-22	2009	year2	Spring	PgdSP09	Sand	Parcial	Bothus podas	23.4	155.326	0.155326	Morato etal01	3.31	0.514129
2009-05-22	2009	year2	Spring	PgdSP09	Sand	Parcial	Solea senegalensis	35.4	414.968	0.414968	Veiga et al09	14.43	5.98799
2009-05-22	2009	year2	Spring	PgdSP09	Sand	Parcial	Bothus podas	21.6	120.962	0.120962	Morato etal01	3.31	0.400383
2009-05-22	2009	year2	Spring	PgfSP09	Mud	Parcial	Chelidonichthys obscurus	21.4	82.9104	0.0829104	Santos etal02	1.28	0.106125
2009-05-22	2009	year2	Spring	PgfSP09	Mud	Parcial	Microchirus azevia	20.2	94.5354	0.0945354	Veiga et al09	9.22	0.871616
2009-05-22	2009	year2	Spring	PgfSP09	Mud	Parcial	Microchirus azevia	21.6	115.653	0.115653	Veiga et al09	9.22	1.06632
2009-05-22	2009	year2	Spring	PgfSP09	Mud	Parcial	Merluccius merluccius	49.6	1032.21	1.03221	Santos etal02	4.19	4.32498
2009-05-22	2009	year2	Spring	PgfSP09	Mud	Parcial	Microchirus azevia	25.5	190.569	0.190569	Veiga et al09	9.22	1.75704
2009-05-22	2009	year2	Spring	PgfSP09	Mud	Parcial	Microchirus azevia	23.1	141.543	0.141543	Veiga et al09	9.22	1.30503
2009-05-22	2009	year2	Spring	PgfSP09	Mud	Parcial	Microchirus azevia	25.1	181.715	0.181715	Veiga et al09	9.22	1.67541
2009-05-22	2009	year2	Spring	PgfSP09	Mud	Parcial	Microchirus azevia	26.3	209.13	0.20913	Veiga et al09	9.22	1.92818
2009-05-22	2009	year2	Spring	PgfSP09	Mud	Parcial	Raja miraletus	47.2	530.939	0.530939	Mendes etal04	2.22	1.17868
2009-05-22	2009	year2	Spring	PgfSP09	Mud	Parcial	Chelidonichthys obscurus	24.5	127.566	0.127566	Santos etal02	1.28	0.163285
2009-05-22	2009	year2	Spring	PgfSP09	Mud	Parcial	Chelidonichthys lucerna	38.8	502.139	0.502139	Santos etal02	1.28	0.642738
2009-05-22	2009	year2	Spring	PgfSP09	Mud	Parcial	Microchirus azevia	28.3	260.728	0.260728	Veiga et al09	9.22	2.40392
2009-05-22	2009	year2	Spring	PgfSP09	Mud	Parcial	Microchirus azevia	26.1	204.381	0.204381	Veiga et al09	9.22	1.8844
2009-05-22	2009	year2	Spring	PgfSP09	Mud	Parcial	Microchirus azevia	21.9	120.554	0.120554	Veiga et al09	9.22	1.11151
2009-05-22	2009	year2	Spring	PgfSP09	Mud	Parcial	Mullus surmuletus	24.3	251.257	0.251257	Veiga et al09	10.94	2.74875
2009-05-22	2009	year2	Spring	PgfSP09	Mud	Parcial	Merluccius merluccius	39.8	504.859	0.504859	Santos etal02	4.19	2.11536
2009-05-22	2009	year2	Spring	PgfSP09	Mud	Parcial	Merluccius merluccius	45.4	774.327	0.774327	Santos etal02	4.19	3.24443
2009-05-22	2009	year2	Spring	PgfSP09	Mud	Parcial	Merluccius merluccius	45.4	774.327	0.774327	Santos etal02	4.19	3.24443
2009-05-22	2009	year2	Spring	PgfSP09	Mud	Parcial	Microchirus azevia	25.5	190.569	0.190569	Veiga et al09	9.22	1.75704
2009-05-26	2009	year2	Spring	ParfSP09	Mud	Parcial	Trigloporus lastoviza	21.4	108.511	0.108511	Santos etal02	1.28	0.138895
2009-05-26	2009	year2	Spring	ParfSP09	Mud	Parcial	Merluccius merluccius	27.1	144.833	0.144833	Santos etal02	4.19	0.60685
2009-05-26	2009	year2	Spring	ParfSP09	Mud	Parcial	Trigloporus lastoviza	21.7	113.186	0.113186	Santos etal02	1.28	0.144879
2009-05-26	2009	year2	Spring	ParfSP09	Mud	Parcial	Scorpaena porcus	22.7	298.101	0.298101	Petrarkis&Stergiou94	3.54	1.05528
2009-05-26	2009	year2	Spring	ParfSP09	Mud	Parcial	Microchirus azevia	30.1	313.88	0.31388	Veiga et al09	9.22	2.89398
2009-05-26	2009	year2	Spring	ParfSP09	Mud	Parcial	Microchirus azevia	24.9	177.394	0.177394	Veiga et al09	9.22	1.63557
2009-05-26	2009	year2	Spring	ParfSP09	Mud	Parcial	Microchirus azevia	25.3	186.107	0.186107	Veiga et al09	9.22	1.7159
2009-05-26	2009	year2	Spring	ParfSP09	Mud	Parcial	Microchirus azevia	22.9	137.888	0.137888	Veiga et al09	9.22	1.27133
2009-05-26	2009	year2	Spring	ParfSP09	Mud	Parcial	Microchirus azevia	25.7	195.101	0.195101	Veiga et al09	9.22	1.79883
2009-05-26	2009	year2	Spring	ParfSP09	Mud	Parcial	Microchirus azevia	23.3	145.263	0.145263	Veiga et al09	9.22	1.33932
2009-05-26	2009	year2	Spring	ParfSP09	Mud	Parcial	Trigloporus lastoviza	27.6	234.572	0.234572	Santos etal02	1.28	0.300252
2009-05-26	2009	year2	Spring	ParfSP09	Mud	Parcial	Trigloporus lastoviza	23.6	145.964	0.145964	Santos etal02	1.28	0.186833
2009-05-26	2009	year2	Spring	ParfSP09	Mud	Parcial	Microchirus azevia	22.2	125.591	0.125591	Veiga et al09	9.22	1.15795
2009-05-26	2009	year2	Spring	ParfSP09	Mud	Parcial	Microchirus azevia	20.1	93.1343	0.0931343	Veiga et al09	9.22	0.858698
2009-05-26	2009	year2	Spring	ParfSP09	Mud	Parcial	Scyliorhinus canicula	50.5	443.522	0.443522	Santos etal02	0.98	0.434652
2009-05-26	2009	year2	Spring	ParfSP09	Mud	Parcial	Microchirus azevia	23.3	145.263	0.145263	Veiga et al09	9.22	1.33932
2009-05-26	2009	year2	Spring	ParfSP09	Mud	Parcial	Microchirus azevia	22.1	123.897	0.123897	Veiga et al09	9.22	1.14233
2009-05-26	2009	year2	Spring	ParfSP09	Mud	Parcial	Microchirus azevia	20.9	104.739	0.104739	Veiga et al09	9.22	0.965696
2009-05-26	2009	year2	Spring	ParfSP09	Mud	Parcial	Microchirus azevia	21.2	109.328	0.109328	Veiga et al09	9.22	1.00801
2009-05-26	2009	year2	Spring	ParfSP09	Mud	Parcial	Microchirus azevia	26.4	211.532	0.211532	Veiga et al09	9.22	1.95032
2009-05-26	2009	year2	Spring	ParfSP09	Mud	Parcial	Microchirus azevia	19.7	87.6684	0.0876684	Veiga et al09	9.22	0.808303
2009-05-26	2009	year2	Spring	ParfSP09	Mud	Parcial	Microchirus azevia	24	158.794	0.158794	Veiga et al09	9.22	1.46408
2009-05-26	2009	year2	Spring	ParfSP09	Mud	Parcial	Scorpaena porcus	16.5	120.477	0.120477	Petrarkis&Stergiou94	3.54	0.426488
2009-05-26	2009	year2	Spring	ParfSP09	Mud	Parcial	Microchirus azevia	24.9	177.394	0.177394	Veiga et al09	9.22	1.63557
2009-05-26	2009	year2	Spring	ParfSP09	Mud	Parcial	Microchirus azevia	25.5	190.569	0.190569	Veiga et al09	9.22	1.75704
2009-05-26	2009	year2	Spring	ParfSP09	Mud	Parcial	Microchirus azevia	23.5	149.047	0.149047	Veiga et al09	9.22	1.37421
2009-05-26	2009	year2	Spring	ParfSP09	Mud	Parcial	Microchirus azevia	21.8	118.905	0.118905	Veiga et al09	9.22	1.09631
2009-05-26	2009	year2	Spring	ParfSP09	Mud	Parcial	Serranus cabrilla	20	97.4001	0.0974001	Gonçalves et al 1997	3.25	0.31655
2009-05-26	2009	year2	Spring	ParfSP09	Mud	Parcial	Microchirus azevia	20.1	93.1343	0.0931343	Veiga et al09	9.22	0.858698
2009-05-26	2009	year2	Spring	ParfSP09	Mud	Parcial	Microchirus azevia	23.5	149.047	0.149047	Veiga et al09	9.22	1.37421
2009-05-26	2009	year2	Spring	ParfSP09	Mud	Parcial	Merluccius merluccius	35	332.527	0.332527	Santos etal02	4.19	1.39329
2009-05-26	2009	year2	Spring	ParfSP09	Mud	Parcial	Microchirus azevia	30.8	336.36	0.33636	Veiga et al09	9.22	3.10124
2009-05-26	2009	year2	Spring	ParfSP09	Mud	Parcial	Microchirus azevia	20.7	101.752	0.101752	Veiga et al09	9.22	0.938157
2009-05-26	2009	year2	Spring	ParfSP09	Mud	Parcial	Microchirus azevia	24.5	168.957	0.168957	Veiga et al09	9.22	1.55778
2009-05-26	2009	year2	Spring	ParfSP09	Mud	Parcial	Microchirus azevia	29.4	292.426	0.292426	Veiga et al09	9.22	2.69617
2009-05-26	2009	year2	Spring	ParfSP09	Mud	Parcial	Trigloporus lastoviza	22.3	122.938	0.122938	Santos etal02	1.28	0.15736
2009-05-26	2009	year2	Spring	ParfSP09	Mud	Parcial	Microchirus azevia	19.9	90.3738	0.0903738	Veiga et al09	9.22	0.833246
2009-05-26	2009	year2	Spring	ParfSP09	Mud	Parcial	Microchirus azevia	22.3	127.301	0.127301	Veiga et al09	9.22	1.17372
2009-05-27	2009	year2	Spring	PpndSP09	Sand	Parcial	Bothus podas	25.9	213.286	0.213286	Morato etal01	3.31	0.705977
2009-05-27	2009	year2	Spring	PpndSP09	Sand	Parcial	Solea senegalensis	32.9	334.941	0.334941	Veiga et al09	14.43	4.8332
2009-05-27	2009	year2	Spring	PpndSP09	Sand	Parcial	Pegusa lascaris	21.9	131.842	0.131842	Veiga et al09	9.22	1.21558
2009-05-27	2009	year2	Spring	PpndSP09	Sand	Parcial	Arnoglossus imperialis	18.1	46.9559	0.0469559	Borges etal03	3.31	0.155424
2009-05-27	2009	year2	Spring	PpndSP09	Sand	Parcial	Solea senegalensis	38.2	518.472	0.518472	Veiga et al09	14.43	7.48156
2009-05-27	2009	year2	Spring	PpndSP09	Sand	Parcial	Dicologlossa cuneata	21.5	75.3655	0.0753655	Santos etal02	9.22	0.69487
2009-05-27	2009	year2	Spring	PpndSP09	Sand	Parcial	Pegusa lascaris	27.9	286.035	0.286035	Veiga et al09	9.22	2.63724
2009-05-27	2009	year2	Spring	PpndSP09	Sand	Parcial	Solea senegalensis	36.3	446.592	0.446592	Veiga et al09	14.43	6.44432
2009-05-27	2009	year2	Spring	PpndSP09	Sand	Parcial	Solea senegalensis	33.9	365.602	0.365602	Veiga et al09	14.43	5.27564
2009-05-27	2009	year2	Spring	PpndSP09	Sand	Parcial	Solea senegalensis	33.3	346.994	0.346994	Veiga et al09	14.43	5.00712
2009-05-27	2009	year2	Spring	PpndSP09	Sand	Parcial	Solea senegalensis	34.3	378.366	0.378366	Veiga et al09	14.43	5.45981
2009-05-27	2009	year2	Spring	PpndSP09	Sand	Parcial	Scophthalmus rhombus	37.7	711.743	0.711743	Veiga et al09	9.22	6.56227
2009-05-27	2009	year2	Spring	PpndSP09	Sand	Parcial	Pegusa lascaris	25.6	217.223	0.217223	Veiga et al09	9.22	2.00279
2009-05-27	2009	year2	Spring	PpndSP09	Sand	Parcial	Chelidonichthys obscurus	23	104.314	0.104314	Santos etal02	1.28	0.133522
2009-05-27	2009	year2	Spring	PpndSP09	Sand	Parcial	Solea senegalensis	28.4	217.825	0.217825	Veiga et al09	14.43	3.14322
2009-05-27	2009	year2	Spring	PpndSP09	Sand	Parcial	Solea senegalensis	23.3	122.079	0.122079	Veiga et al09	14.43	1.7616
2009-05-27	2009	year2	Spring	PpndSP09	Sand	Parcial	Chelidonichthys obscurus	22.3	94.5349	0.0945349	Santos etal02	1.28	0.121005
2009-05-27	2009	year2	Spring	PpndSP09	Sand	Parcial	Solea senegalensis	33	337.928	0.337928	Veiga et al09	14.43	4.8763
2009-05-27	2009	year2	Spring	PpndSP09	Sand	Parcial	Solea senegalensis	34.3	378.366	0.378366	Veiga et al09	14.43	5.45981
2009-05-27	2009	year2	Spring	PpndSP09	Sand	Parcial	Solea senegalensis	36.6	457.474	0.457474	Veiga et al09	14.43	6.60136
2009-05-27	2009	year2	Spring	PpndSP09	Sand	Parcial	Solea senegalensis	35	401.401	0.401401	Veiga et al09	14.43	5.79221
2009-05-27	2009	year2	Spring	PpndSP09	Sand	Parcial	Trachinus draco	30.6	180.807	0.180807	Santos etal02	3.54	0.640056
2009-05-27	2009	year2	Spring	PpndSP09	Sand	Parcial	Microchirus azevia	25.7	195.101	0.195101	Veiga et al09	9.22	1.79883
2009-05-27	2009	year2	Spring	PpndSP09	Sand	Parcial	Solea senegalensis	36.8	464.826	0.464826	Veiga et al09	14.43	6.70744
2009-05-27	2009	year2	Spring	PpndSP09	Sand	Parcial	Merluccius merluccius	38.5	453.223	0.453223	Santos etal02	4.19	1.899
2009-05-27	2009	year2	Spring	PpndSP09	Sand	Parcial	Chelidonichthys obscurus	20.2	68.9899	0.0689899	Santos etal02	1.28	0.088307
2009-05-27	2009	year2	Spring	PpndSP09	Sand	Parcial	Chelidonichthys obscurus	19.9	65.7792	0.0657792	Santos etal02	1.28	0.0841973
2009-05-27	2009	year2	Spring	PpndSP09	Sand	Parcial	Solea senegalensis	34	368.766	0.368766	Veiga et al09	14.43	5.32129
2009-05-27	2009	year2	Spring	PpndSP09	Sand	Parcial	Bothus podas	22.5	137.414	0.137414	Morato etal01	3.31	0.454841
2009-05-27	2009	year2	Spring	PpndSP09	Sand	Parcial	Arnoglossus thori	17.2	46.0491	0.0460491	Santos etal02	3.31	0.152423
2009-05-27	2009	year2	Spring	PpndSP09	Sand	Parcial	Microchirus azevia	21.7	117.272	0.117272	Veiga et al09	9.22	1.08125
2009-05-27	2009	year2	Spring	PpndSP09	Sand	Parcial	Solea senegalensis	20.3	81.5706	0.0815706	Veiga et al09	14.43	1.17706
2009-05-27	2009	year2	Spring	PpndSP09	Sand	Parcial	Solea senegalensis	37	472.255	0.472255	Veiga et al09	14.43	6.81463
2009-05-27	2009	year2	Spring	PpndSP09	Sand	Parcial	Solea senegalensis	30.2	260.723	0.260723	Veiga et al09	14.43	3.76224
2009-05-27	2009	year2	Spring	PpndSP09	Sand	Parcial	Solea senegalensis	23.6	126.735	0.126735	Veiga et al09	14.43	1.82878
2009-05-27	2009	year2	Spring	PpndSP09	Sand	Parcial	Microchirus azevia	19.6	86.3363	0.0863363	Veiga et al09	9.22	0.79602
2009-05-27	2009	year2	Spring	PpndSP09	Sand	Parcial	Solea senegalensis	42.6	713.227	0.713227	Veiga et al09	14.43	10.2919
2009-05-27	2009	year2	Spring	PpndSP09	Sand	Parcial	Trigloporus lastoviza	25.1	175.927	0.175927	Santos etal02	1.28	0.225187
2009-05-27	2009	year2	Spring	PpndSP09	Sand	Parcial	Microchirus azevia	27.8	247.113	0.247113	Veiga et al09	9.22	2.27838
2009-05-27	2009	year2	Spring	PpndSP09	Sand	Parcial	Trigloporus lastoviza	25.9	193.473	0.193473	Santos etal02	1.28	0.247645
2009-05-27	2009	year2	Spring	PpndSP09	Sand	Parcial	Trachinus draco	38.5	370.085	0.370085	Santos etal02	3.54	1.3101
2009-05-27	2009	year2	Spring	PpndSP09	Sand	Parcial	Arnoglossus thori	17.9	51.0776	0.0510776	Santos etal02	3.31	0.169067
2009-05-27	2009	year2	Spring	PpndSP09	Sand	Parcial	Bothus podas	24.4	177.019	0.177019	Morato etal01	3.31	0.585933
2009-05-27	2009	year2	Spring	PpndSP09	Sand	Parcial	Solea senegalensis	32.2	314.519	0.314519	Veiga et al09	14.43	4.5385
2009-05-27	2009	year2	Spring	PpndSP09	Sand	Parcial	Raja clavata	83.3	4013.69	4.01369	Mendes etal04	2.6	10.4356
2009-05-27	2009	year2	Spring	PpndSP09	Sand	Parcial	Microchirus azevia	24.9	177.394	0.177394	Veiga et al09	9.22	1.63557
2009-05-27	2009	year2	Spring	PpndSP09	Sand	Parcial	Microchirus azevia	25.3	186.107	0.186107	Veiga et al09	9.22	1.7159
2009-05-27	2009	year2	Spring	PpndSP09	Sand	Parcial	Microchirus azevia	27.3	233.98	0.23398	Veiga et al09	9.22	2.1573
2009-05-27	2009	year2	Spring	PpndSP09	Sand	Parcial	Chelidonichthys obscurus	26.6	165.764	0.165764	Santos etal02	1.28	0.212177
2009-05-27	2009	year2	Spring	PpndSP09	Sand	Parcial	Bothus podas	23.1	149.189	0.149189	Morato etal01	3.31	0.493817
2009-05-27	2009	year2	Spring	PpndSP09	Sand	Parcial	Microchirus azevia	19.9	90.3738	0.0903738	Veiga et al09	9.22	0.833246
2009-05-27	2009	year2	Spring	PpndSP09	Sand	Parcial	Citharus linguatula	21.2	72.3873	0.0723873	Santos etal02	3.31	0.239602
2009-05-27	2009	year2	Spring	PpndSP09	Sand	Parcial	Chelidonichthys obscurus	22.5	97.2619	0.0972619	Santos etal02	1.28	0.124495
[truncated: 5,537 more rows]
